# Supplementary material for: Differences in consonant confusion patterns between bimodal cochlear implant users with greater and less bimodal advantage
Source: Front Psychol. 2025 Dec 10;16:1647119. doi: 10.3389/fpsyg.2025.1647119 (PMC12727896; doi:10.3389/fpsyg.2025.1647119)
Supplement: Supplementary file 1 [file Table_1.XLSX]

## Sheet: S1
CI+HA																						CI alone																						HA alone
				Res																						Res																						Res
SNR	Trial No			Ba	Da	Ga	Pa	Ta	Ka	Ma	Na	Fa	Sa	SHa	Va	Za	Ja	stim sum	% correct			SNR	Trial No			Ba	Da	Ga	Pa	Ta	Ka	Ma	Na	Fa	Sa	SHa	Va	Za	Ja	stim sum	% correct			SNR	Trial No			Ba	Da
Quiet	3	Stim	Ba	22	2	0	2	0	0	1	0	0	0	0	3	0	0	30	73.3333			Quiet	3	Stim	Ba	21	5	0	2	0	0	0	0	0	0	0	2	0	0	30	70			Quiet	1	Stim	Ba	10	0
			Da	1	8	13	0	2	0	0	0	0	0	0	0	0	0	24	33.3333						Da	0	8	15	1	3	0	0	0	0	0	0	0	0	1	28	28.5714						Da	10	0
			Ga	2	3	24	0	0	0	0	0	0	0	0	0	0	0	29	82.7586						Ga	2	3	23	1	0	0	0	0	0	0	0	0	0	0	29	79.3103						Ga	10	0
			Pa	3	0	0	18	1	8	0	0	0	0	0	0	0	0	30	60						Pa	2	0	4	7	1	16	0	0	0	0	0	0	0	0	30	23.3333						Pa	10	0
			Ta	0	0	1	1	18	2	0	0	0	0	0	0	0	0	22	81.8182						Ta	0	0	1	0	15	3	0	0	0	0	0	0	0	0	19	78.9474						Ta	10	0
			Ka	0	0	0	5	0	25	0	0	0	0	0	0	0	0	30	83.3333						Ka	0	0	0	0	1	29	0	0	0	0	0	0	0	0	30	96.6667						Ka	10	0
			Ma	0	0	0	0	0	0	22	8	0	0	0	0	0	0	30	73.3333						Ma	0	1	0	0	0	0	19	10	0	0	0	0	0	0	30	63.3333						Ma	10	0
			Na	0	1	0	0	0	0	0	28	0	0	0	0	0	0	29	96.5517						Na	0	0	0	0	0	0	0	30	0	0	0	0	0	0	30	100						Na	10	0
			Fa	0	0	0	2	0	0	0	0	27	1	0	0	0	0	30	90						Fa	0	0	0	2	0	0	0	0	27	0	0	1	0	0	30	90						Fa	10	0
			Sa	0	0	0	0	0	0	0	0	0	29	0	0	0	0	29	100						Sa	0	0	0	0	0	0	0	0	0	30	0	0	0	0	30	100						Sa	10	0
			SHa	0	0	0	0	0	0	0	0	0	0	30	0	0	0	30	100						SHa	0	0	0	0	0	0	0	0	0	0	30	0	0	0	30	100						SHa	10	0
			Va	1	1	0	1	0	0	0	0	5	0	0	21	1	0	30	70						Va	0	2	1	1	0	0	0	0	7	0	0	19	0	0	30	63.3333						Va	10	0
			Za	0	1	0	0	0	0	0	0	0	3	0	0	25	0	29	86.2069						Za	0	0	0	0	0	0	0	0	0	4	0	0	26	0	30	86.6667						Za	10	0
			Ja	0	0	1	0	5	0	0	0	0	0	1	0	0	18	25	72						Ja	0	0	0	0	4	0	0	0	0	0	3	0	0	19	26	73.0769						Ja	10	0
			Res sum	29	16	39	29	26	35	23	36	32	33	31	24	26	18	397	78.7621						Res sum	25	19	44	14	24	48	19	40	34	34	33	22	26	20	402	75.2314						Res sum	140	0
				Res																						Res																						Res
SNR	Trial No			Ba	Da	Ga	Pa	Ta	Ka	Ma	Na	Fa	Sa	SHa	Va	Za	Ja	stim sum	% correct			SNR	Trial No			Ba	Da	Ga	Pa	Ta	Ka	Ma	Na	Fa	Sa	SHa	Va	Za	Ja	stim sum	% correct			SNR	Trial No			Ba	Da
10	3	Stim	Ba	12	2	0	5	0	0	8	1	1	0	0	1	0	0	30	40			10	3	stim	Ba	9	3	0	0	0	0	12	2	0	0	0	4	0	0	30	30			10	1	Stim	Ba	10	0
			Da	0	8	6	2	8	0	0	0	0	0	0	0	0	0	24	33.3333						Da	0	11	7	1	6	0	0	0	0	0	0	0	0	1	26	42.3077						Da	10	0
			Ga	1	3	20	2	0	0	1	2	0	0	0	1	0	0	30	66.6667						Ga	2	2	22	1	0	1	1	1	0	0	0	0	0	0	30	73.3333						Ga	10	0
			Pa	3	0	0	5	0	20	0	0	1	0	0	0	0	0	29	17.2414						Pa	2	1	0	3	5	13	4	0	0	0	0	0	0	0	28	10.7143						Pa	10	0
			Ta	0	0	0	0	19	0	0	0	0	0	0	0	0	0	19	100						Ta	0	0	0	0	27	0	0	0	0	0	0	0	0	0	27	100						Ta	10	0
			Ka	0	0	1	3	0	26	0	0	0	0	0	0	0	0	30	86.6667						Ka	0	0	1	3	1	23	0	0	0	0	0	0	0	2	30	76.6667						Ka	10	0
			Ma	4	4	0	0	0	0	12	6	0	0	0	4	0	0	30	40						Ma	4	7	1	0	0	0	10	8	0	0	0	0	0	0	30	33.3333						Ma	10	0
			Na	1	2	1	0	0	0	0	23	0	0	0	1	0	0	28	82.1429						Na	3	1	0	0	0	0	1	23	0	0	0	1	0	1	30	76.6667						Na	10	0
			Fa	0	0	1	2	1	0	0	1	19	2	0	2	0	0	28	67.8571						Fa	0	0	1	4	0	0	1	0	9	4	0	4	7	0	30	30						Fa	10	0
			Sa	0	0	0	0	0	0	0	0	0	29	0	0	1	0	30	96.6667						Sa	0	0	0	0	0	0	0	0	0	25	1	0	4	0	30	83.3333						Sa	10	0
			SHa	0	0	0	0	0	0	0	0	0	0	29	0	0	0	29	100						SHa	0	0	0	0	0	0	0	0	0	0	29	0	0	0	29	100						SHa	10	0
			Va	5	0	1	1	0	0	4	0	6	0	0	11	0	0	28	39.2857						Va	3	7	2	0	0	1	3	2	0	0	0	12	0	0	30	40						Va	10	0
			Za	0	0	0	0	0	0	0	0	0	4	0	0	26	0	30	86.6667						Za	0	0	0	0	0	0	0	0	0	1	0	0	29	0	30	96.6667						Za	10	0
			Ja	0	1	0	1	5	0	0	0	0	0	1	0	0	15	23	65.2174						Ja	0	1	0	0	4	0	0	0	0	0	3	0	0	19	27	70.3704						Ja	10	0
			Res sum	26	20	30	21	33	46	25	33	27	35	30	20	27	15	388	65.8389						Res sum	23	33	34	12	43	38	32	36	9	30	33	21	40	23	407	61.6709						Res sum	140	0
				Res																						Res																						Res
SNR	Trial No			Ba	Da	Ga	Pa	Ta	Ka	Ma	Na	Fa	Sa	SHa	Va	Za	Ja	stim sum	% correct			SNR	Trial No			Ba	Da	Ga	Pa	Ta	Ka	Ma	Na	Fa	Sa	SHa	Va	Za	Ja	stim sum	% correct			SNR	Trial No			Ba	Da
5	3	Stim	Ba	9	2	1	3	0	0	8	0	0	0	0	7	0	0	30	30			5	3	stim	Ba	7	6	3	1	0	0	7	3	1	0	0	2	0	0	30	23.3333			5	1	Stim	Ba	10	0
			Da	0	11	6	2	7	0	0	1	0	0	0	0	0	0	27	40.7407						Da	1	4	8	1	7	0	0	1	0	1	0	0	0	0	23	17.3913						Da	10	0
			Ga	3	4	15	0	0	1	0	4	0	0	0	2	0	0	29	51.7241						Ga	2	1	10	2	0	1	5	7	1	0	0	1	0	0	30	33.3333						Ga	10	0
			Pa	2	0	1	5	2	14	3	1	0	0	0	1	0	0	29	17.2414						Pa	3	3	1	0	5	6	3	2	0	0	0	1	2	0	26	0						Pa	10	0
			Ta	0	0	0	1	21	0	0	0	0	0	0	0	1	0	23	91.3043						Ta	0	0	0	0	22	0	0	0	0	0	0	0	3	0	25	88						Ta	10	0
			Ka	0	0	1	6	1	21	0	0	0	0	0	1	0	0	30	70						Ka	1	1	4	1	1	12	2	2	2	1	0	0	0	0	27	44.4444						Ka	10	0
			Ma	2	4	0	1	0	0	7	8	0	0	0	7	0	0	29	24.1379						Ma	1	5	0	1	0	3	8	8	0	0	0	4	0	0	30	26.6667						Ma	10	0
			Na	1	4	1	0	0	0	3	19	0	0	0	2	0	0	30	63.3333						Na	0	1	2	2	0	1	3	14	0	0	0	4	1	2	30	46.6667						Na	10	0
			Fa	2	5	0	2	0	1	0	2	10	2	0	5	1	0	30	33.3333						Fa	2	0	0	3	1	1	3	4	3	3	1	3	4	0	28	10.7143						Fa	10	0
			Sa	0	0	0	0	0	0	0	0	0	26	0	0	4	0	30	86.6667						Sa	0	0	0	0	0	0	0	0	0	20	0	0	10	0	30	66.6667						Sa	10	0
			SHa	0	0	0	0	0	0	0	0	0	1	24	0	0	2	27	88.8889						SHa	0	0	0	0	0	0	0	0	0	2	21	0	1	4	28	75						SHa	10	0
			Va	4	4	1	4	1	1	5	1	1	0	0	7	0	0	29	24.1379						Va	3	1	1	2	0	3	9	1	0	1	0	7	2	0	30	23.3333						Va	10	0
			Za	0	0	0	0	1	1	0	0	1	2	0	0	25	0	30	83.3333						Za	1	0	0	0	2	0	0	0	0	3	0	0	24	0	30	80						Za	10	0
			Ja	0	1	0	1	8	1	0	0	0	0	1	0	0	14	26	53.8462						Ja	0	2	0	0	5	0	0	0	0	0	2	0	1	15	25	60						Ja	10	0
			Res sum	23	35	26	25	41	40	26	36	12	31	25	32	31	16	399	54.192						Res sum	21	24	29	13	43	27	40	42	7	31	24	22	48	21	392	42.5393						Res sum	140	0
Consonants include Tha and Cha
CI+HA																						CI alone																						HA alone
				Res																						Res																						Res
SNR	Trial No			Ba	Da	Ga	Pa	Ta	Ka	Ma	Na	Fa	Sa	SHa	Va	Za	Tha	Cha	Ja	stim sum	% correct	SNR	Trial No			Ba	Da	Ga	Pa	Ta	Ka	Ma	Na	Fa	Sa	SHa	Va	Za	Tha	Cha	Ja	stim sum	% correct	SNR	Trial No			Ba	Da
Quiet	3	Stim	Ba	22	2	0	2	0	0	1	0	0	0	0	3	0	0	0	0	30	73.3333	Quiet	3	Stim	Ba	21	5	0	2	0	0	0	0	0	0	0	2	0	0	0	0	30	70	Quiet	3	Stim	Ba	10	0
			Da	1	8	13	0	2	0	0	0	0	0	0	0	0	6	0	0	30	26.6667				Da	0	8	15	1	3	0	0	0	0	0	0	0	0	2	0	1	30	26.6667				Da	10	0
			Ga	2	3	24	0	0	0	0	0	0	0	0	0	0	1	0	0	30	80				Ga	2	3	23	1	0	0	0	0	0	0	0	0	0	1	0	0	30	76.6667				Ga	10	0
			Pa	3	0	0	18	1	8	0	0	0	0	0	0	0	0	0	0	30	60				Pa	2	0	4	7	1	16	0	0	0	0	0	0	0	0	0	0	30	23.3333				Pa	10	0
			Ta	0	0	1	1	18	2	0	0	0	0	0	0	0	8	0	0	30	60				Ta	0	0	1	0	15	3	0	0	0	0	0	0	0	11	0	0	30	50				Ta	10	0
			Ka	0	0	0	5	0	25	0	0	0	0	0	0	0	0	0	0	30	83.3333				Ka	0	0	0	0	1	29	0	0	0	0	0	0	0	0	0	0	30	96.6667				Ka	10	0
			Ma	0	0	0	0	0	0	22	8	0	0	0	0	0	0	0	0	30	73.3333				Ma	0	1	0	0	0	0	19	10	0	0	0	0	0	0	0	0	30	63.3333				Ma	10	0
			Na	0	1	0	0	0	0	0	28	0	0	0	0	0	1	0	0	30	93.3333				Na	0	0	0	0	0	0	0	30	0	0	0	0	0	0	0	0	30	100				Na	10	0
			Fa	0	0	0	2	0	0	0	0	27	1	0	0	0	0	0	0	30	90				Fa	0	0	0	2	0	0	0	0	27	0	0	1	0	0	0	0	30	90				Fa	10	0
			Sa	0	0	0	0	0	0	0	0	0	29	0	0	0	1	0	0	30	96.6667				Sa	0	0	0	0	0	0	0	0	0	30	0	0	0	0	0	0	30	100				Sa	10	0
			SHa	0	0	0	0	0	0	0	0	0	0	30	0	0	0	0	0	30	100				SHa	0	0	0	0	0	0	0	0	0	0	30	0	0	0	0	0	30	100				SHa	10	0
			Va	1	1	0	1	0	0	0	0	5	0	0	21	1	0	0	0	30	70				Va	0	2	1	1	0	0	0	0	7	0	0	19	0	0	0	0	30	63.3333				Va	10	0
			Za	0	1	0	0	0	0	0	0	0	3	0	0	25	1	0	0	30	83.3333				Za	0	0	0	0	0	0	0	0	0	4	0	0	26	0	0	0	30	86.6667				Za	10	0
			Tha	1	0	1	0	0	0	3	3	0	0	0	17	1	4	0	0	30	3.33333				Tha	2	5	0	0	0	0	2	1	0	0	0	16	3	1	0	0	30	10				Tha	10	0
			Cha	0	0	0	0	0	0	0	0	0	0	0	0	0	0	21	9	30	0				Cha	0	0	0	1	0	0	0	0	0	0	0	0	0	2	22	5	30	0				Cha	10	0
			Ja	0	0	1	0	5	0	0	0	0	0	1	0	0	0	5	18	30	60				Ja	0	0	0	0	4	0	0	0	0	0	3	0	0	1	3	19	30	63.3333				Ja	10	0
			Res sum	30	16	40	29	26	35	26	39	32	33	31	41	27	22	26	27	480	75.2381				Res sum	27	24	44	15	24	48	21	41	34	34	33	38	29	18	25	25	480	72.8571				Res sum	160	0
CI+HA																						CI+HA																						CI+HA
				Res																						Res																						Res
SNR	Trial No			Ba	Da	Ga	Pa	Ta	Ka	Ma	Na	Fa	Sa	SHa	Va	Za	Tha	Cha	Ja	stim sum	% correct	SNR	Trial No			Ba	Da	Ga	Pa	Ta	Ka	Ma	Na	Fa	Sa	SHa	Va	Za	Tha	Cha	Ja	stim sum	% correct	SNR	Trial No			Ba	Da
10	3	Stim	Ba	12	2	0	5	0	0	8	1	1	0	0	1	0	0	0	0	30	40	10	3	Stim	Ba	9	3	0	0	0	0	12	2	0	0	0	4	0	0	0	0	30	30	10	3	Stim	Ba	10	0
			Da	0	8	6	2	8	0	0	0	0	0	0	0	0	6	0	0	30	26.6667				Da	0	11	7	1	6	0	0	0	0	0	0	0	0	3	1	1	30	36.6667				Da	10	0
			Ga	1	3	20	2	0	0	1	2	0	0	0	1	0	0	0	0	30	66.6667				Ga	2	2	22	1	0	1	1	1	0	0	0	0	0	0	0	0	30	73.3333				Ga	10	0
			Pa	3	0	0	5	0	20	0	0	1	0	0	0	0	1	0	0	30	16.6667				Pa	2	1	0	3	5	13	4	0	0	0	0	0	0	2	0	0	30	10				Pa	10	0
			Ta	0	0	0	0	19	0	0	0	0	0	0	0	0	11	0	0	30	63.3333				Ta	0	0	0	0	27	0	0	0	0	0	0	0	0	3	0	0	30	90				Ta	10	0
			Ka	0	0	1	3	0	26	0	0	0	0	0	0	0	0	0	0	30	86.6667				Ka	0	0	1	3	1	23	0	0	0	0	0	0	0	0	0	2	30	76.6667				Ka	10	0
			Ma	4	4	0	0	0	0	12	6	0	0	0	4	0	0	0	0	30	40				Ma	4	7	1	0	0	0	10	8	0	0	0	0	0	0	0	0	30	33.3333				Ma	10	0
			Na	1	2	1	0	0	0	0	23	0	0	0	1	0	2	0	0	30	76.6667				Na	3	1	0	0	0	0	1	23	0	0	0	1	0	0	0	1	30	76.6667				Na	10	0
			Fa	0	0	1	2	1	0	0	1	19	2	0	2	0	2	0	0	30	63.3333				Fa	0	0	1	4	0	0	1	0	9	4	0	4	7	0	0	0	30	30				Fa	10	0
			Sa	0	0	0	0	0	0	0	0	0	29	0	0	1	0	0	0	30	96.6667				Sa	0	0	0	0	0	0	0	0	0	25	1	0	4	0	0	0	30	83.3333				Sa	10	0
			SHa	0	0	0	0	0	0	0	0	0	0	29	0	0	0	1	0	30	96.6667				SHa	0	0	0	0	0	0	0	0	0	0	29	0	0	0	1	0	30	96.6667				SHa	10	0
			Va	5	0	1	1	0	0	4	0	6	0	0	11	0	2	0	0	30	36.6667				Va	3	7	2	0	0	1	3	2	0	0	0	12	0	0	0	0	30	40				Va	10	0
			Za	0	0	0	0	0	0	0	0	0	4	0	0	26	0	0	0	30	86.6667				Za	0	0	0	0	0	0	0	0	0	1	0	0	29	0	0	0	30	96.6667				Za	10	0
			Tha	4	3	2	2	0	0	3	8	0	0	0	7	0	1	0	0	30	0				Tha	1	3	5	2	0	1	7	7	0	0	0	4	0	0	0	0	30	0				Tha	10	0
			Cha	0	0	0	0	2	0	0	0	0	0	0	0	0	0	19	9	30	0				Cha	0	0	0	0	2	0	0	0	0	0	3	0	0	0	13	12	30	0				Cha	10	0
			Ja	0	1	0	1	5	0	0	0	0	0	1	0	0	0	7	15	30	50				Ja	0	1	0	0	4	0	0	0	0	0	3	0	0	1	2	19	30	63.3333				Ja	10	0
			Res sum	30	23	32	23	35	46	28	41	27	35	30	27	27	25	27	24	480	60.4762				Res sum	24	36	39	14	45	39	39	43	9	30	36	25	40	9	17	35	480	59.7619				Res sum	160	0
CI+HA																						CI+HA																						CI+HA
				Res																						Res																						Res
SNR	Trial No			Ba	Da	Ga	Pa	Ta	Ka	Ma	Na	Fa	Sa	SHa	Va	Za	Tha	Cha	Ja	stim sum	% correct	SNR	Trial No			Ba	Da	Ga	Pa	Ta	Ka	Ma	Na	Fa	Sa	SHa	Va	Za	Tha	Cha	Ja	stim sum	% correct	SNR	Trial No			Ba	Da
5	3	Stim	Ba	9	2	1	3	0	0	8	0	0	0	0	7	0	0	0	0	30	30	5	3	Stim	Ba	7	6	3	1	0	0	7	3	1	0	0	2	0	0	0	0	30	23.3333	Quiet	3	Stim	Ba	10	0
			Da	0	11	6	2	7	0	0	1	0	0	0	0	0	3	0	0	30	36.6667				Da	1	4	8	1	7	0	0	1	0	1	0	0	0	7	0	0	30	13.3333				Da	10	0
			Ga	3	4	15	0	0	1	0	4	0	0	0	2	0	1	0	0	30	50				Ga	2	1	10	2	0	1	5	7	1	0	0	1	0	0	0	0	30	33.3333				Ga	10	0
			Pa	2	0	1	5	2	14	3	1	0	0	0	1	0	1	0	0	30	16.6667				Pa	3	3	1	0	5	6	3	2	0	0	0	1	2	2	2	0	30	0				Pa	10	0
			Ta	0	0	0	1	21	0	0	0	0	0	0	0	1	7	0	0	30	70				Ta	0	0	0	0	22	0	0	0	0	0	0	0	3	5	0	0	30	73.3333				Ta	10	0
			Ka	0	0	1	6	1	21	0	0	0	0	0	1	0	0	0	0	30	70				Ka	1	1	4	1	1	12	2	2	2	1	0	0	0	2	1	0	30	40				Ka	10	0
			Ma	2	4	0	1	0	0	7	8	0	0	0	7	0	1	0	0	30	23.3333				Ma	1	5	0	1	0	3	8	8	0	0	0	4	0	0	0	0	30	26.6667				Ma	10	0
			Na	1	4	1	0	0	0	3	19	0	0	0	2	0	0	0	0	30	63.3333				Na	0	1	2	2	0	1	3	14	0	0	0	4	1	0	0	2	30	46.6667				Na	10	0
			Fa	2	5	0	2	0	1	0	2	10	2	0	5	1	0	0	0	30	33.3333				Fa	2	0	0	3	1	1	3	4	3	3	1	3	4	2	0	0	30	10				Fa	10	0
			Sa	0	0	0	0	0	0	0	0	0	26	0	0	4	0	0	0	30	86.6667				Sa	0	0	0	0	0	0	0	0	0	20	0	0	10	0	0	0	30	66.6667				Sa	10	0
			SHa	0	0	0	0	0	0	0	0	0	1	24	0	0	0	3	2	30	80				SHa	0	0	0	0	0	0	0	0	0	2	21	0	1	0	2	4	30	70				SHa	10	0
			Va	4	4	1	4	1	1	5	1	1	0	0	7	0	1	0	0	30	23.3333				Va	3	1	1	2	0	3	9	1	0	1	0	7	2	0	0	0	30	23.3333				Va	10	0
			Za	0	0	0	0	1	1	0	0	1	2	0	0	25	0	0	0	30	83.3333				Za	1	0	0	0	2	0	0	0	0	3	0	0	24	0	0	0	30	80				Za	10	0
			Tha	3	2	3	0	0	0	3	8	1	0	0	9	0	1	0	0	30	0				Tha	3	3	1	2	0	0	0	13	0	0	0	7	0	1	0	0	30	0				Tha	10	0
			Cha	0	0	0	0	3	0	0	0	0	0	1	0	0	1	12	13	30	0				Cha	0	0	0	0	3	0	0	0	0	0	1	1	1	2	4	18	30	3.33333				Cha	10	0
			Ja	0	1	0	1	8	1	0	0	0	0	1	0	0	0	4	14	30	46.6667				Ja	0	2	0	0	5	0	0	0	0	0	2	0	1	4	1	15	30	50				Ja	10	0
			Res sum	26	37	29	25	44	40	29	44	13	31	26	41	31	16	19	29	480	50.9524				Res sum	24	27	30	15	46	27	40	55	7	31	25	30	49	25	10	39	480	40				Res sum	160	0
[truncated: 16 more columns]

## Sheet: S2
CI+HA																						CI alone																						HA alone
				Res																						Res																						Res
SNR	Trial No			Ba	Da	Ga	Pa	Ta	Ka	Ma	Na	Fa	Sa	SHa	Va	Za	Ja	stim sum	% correct			SNR	Trial No			Ba	Da	Ga	Pa	Ta	Ka	Ma	Na	Fa	Sa	SHa	Va	Za	Ja	stim sum	% correct			SNR	Trial No			Ba	Da
Quiet	3	Stim	Ba	11	2	0	0	0	0	0	0	6	1	0	3	0	0	23	47.8261			Quiet	3	Stim	Ba	11	2	2	1	0	0	0	0	5	0	0	2	1	0	24	45.8333			Quiet	3	Stim	Ba	6	2
			Da	0	2	26	0	0	0	1	0	0	0	0	0	1	0	30	6.66667						Da	0	2	19	1	0	4	0	0	2	0	0	0	1	0	29	6.89655						Da	3	1
			Ga	0	5	20	0	0	4	0	0	0	0	0	0	0	0	29	68.9655						Ga	1	1	15	2	0	7	0	0	1	0	0	0	1	1	29	51.7241						Ga	0	2
			Pa	0	0	2	17	1	10	0	0	0	0	0	0	0	0	30	56.6667						Pa	0	0	1	24	0	5	0	0	0	0	0	0	0	0	30	80						Pa	1	0
			Ta	0	0	3	3	3	14	0	0	0	0	0	0	0	2	25	12						Ta	0	0	2	2	4	16	0	0	0	1	0	1	0	3	29	13.7931						Ta	0	0
			Ka	0	0	1	15	2	12	0	0	0	0	0	0	0	0	30	40						Ka	0	0	0	15	0	15	0	0	0	0	0	0	0	0	30	50						Ka	0	1
			Ma	1	1	0	0	0	1	21	2	1	0	1	2	0	0	30	70						Ma	2	0	1	0	0	3	9	8	2	0	0	2	0	0	27	33.3333						Ma	1	0
			Na	1	0	1	0	0	0	9	15	2	1	0	0	0	0	29	51.7241						Na	0	0	0	0	0	4	7	11	2	0	1	3	1	0	29	37.931						Na	1	1
			Fa	3	0	0	1	0	0	0	0	7	2	0	4	1	0	18	38.8889						Fa	0	0	0	1	0	0	0	0	3	4	0	4	2	0	14	21.4286						Fa	3	1
			Sa	2	0	0	0	0	0	0	0	3	7	2	0	3	0	17	41.1765						Sa	0	0	0	0	0	1	0	0	1	12	5	0	3	0	22	54.5455						Sa	6	2
			SHa	0	0	0	0	0	0	0	0	0	5	23	0	2	0	30	76.6667						SHa	0	0	0	0	0	0	0	0	0	3	26	0	1	0	30	86.6667						SHa	3	0
			Va	2	0	2	0	0	1	1	2	2	0	0	6	2	0	18	33.3333						Va	2	1	1	1	0	1	1	2	7	0	0	4	1	0	21	19.0476						Va	4	1
			Za	1	0	0	1	0	0	0	2	2	2	1	3	8	3	23	34.7826						Za	0	0	3	0	0	0	0	0	1	8	2	2	5	0	21	23.8095						Za	1	0
			Ja	0	0	0	0	0	0	0	0	0	1	4	0	0	12	17	70.5882						Ja	0	0	2	0	0	3	0	0	0	1	5	0	0	8	19	42.1053						Ja	3	2
			Res sum	21	10	55	37	6	42	32	21	23	19	31	18	17	17	349	46.3775						Res sum	16	6	46	47	4	59	17	21	24	29	39	18	16	12	354	40.5082						Res sum	32	13
				Res																						Res																						Res
SNR	Trial No			Ba	Da	Ga	Pa	Ta	Ka	Ma	Na	Fa	Sa	SHa	Va	Za	Ja	stim sum	% correct			SNR	Trial No			Ba	Da	Ga	Pa	Ta	Ka	Ma	Na	Fa	Sa	SHa	Va	Za	Ja	stim sum	% correct			SNR	Trial No			Ba	Da
10	3	Stim	Ba	8	1	3	0	0	1	4	0	3	0	0	6	1	1	28	28.5714			10	3	stim	Ba	3	4	2	2	2	6	1	0	3	0	0	3	1	1	28	10.7143			10	3	Stim	Ba	2	8
			Da	0	2	15	1	0	0	1	0	1	0	1	0	0	3	24	8.33333						Da	1	2	4	2	1	2	0	0	2	6	0	1	2	2	25	8						Da	3	2
			Ga	0	2	16	3	1	2	0	1	0	0	0	0	1	0	26	61.5385						Ga	0	4	6	2	6	3	0	1	0	2	1	1	1	2	29	20.6897						Ga	0	6
			Pa	0	2	1	11	1	6	0	0	2	1	0	1	0	0	25	44						Pa	1	3	2	4	6	6	0	1	1	2	0	0	2	1	29	13.7931						Pa	0	2
			Ta	0	1	1	6	1	4	0	0	1	0	0	0	0	1	15	6.66667						Ta	0	3	2	2	1	4	0	1	2	3	2	2	1	1	24	4.16667						Ta	0	2
			Ka	0	0	1	7	0	14	1	0	0	0	0	0	0	0	23	60.8696						Ka	2	2	5	5	0	9	1	0	0	1	0	0	3	0	28	32.1429						Ka	2	4
			Ma	2	0	2	1	0	1	2	8	5	0	0	5	1	1	28	7.14286						Ma	0	4	3	3	2	3	1	4	0	3	0	2	2	1	28	3.57143						Ma	0	2
			Na	5	2	4	1	2	2	1	4	2	0	0	3	1	0	27	14.8148						Na	1	3	0	2	2	7	4	5	2	1	0	3	0	0	30	16.6667						Na	2	5
			Fa	0	0	2	1	0	2	1	0	4	1	1	6	1	0	19	21.0526						Fa	1	2	0	4	2	0	0	1	1	4	1	2	5	1	24	4.16667						Fa	1	3
			Sa	1	0	0	1	0	0	0	0	0	8	2	3	2	0	17	47.0588						Sa	1	1	1	2	1	1	0	0	1	12	3	1	1	2	27	44.4444						Sa	2	6
			SHa	0	0	0	0	0	0	0	0	1	3	19	0	1	0	24	79.1667						SHa	0	1	0	1	0	2	1	0	1	2	19	1	0	0	28	67.8571						SHa	3	1
			Va	4	0	3	1	0	0	0	4	3	0	0	3	1	1	20	15						Va	1	4	4	2	4	3	0	5	1	1	1	0	1	0	27	0						Va	2	4
			Za	3	2	5	1	0	0	0	0	3	2	1	2	4	0	23	17.3913						Za	0	4	2	2	1	3	0	0	1	8	3	2	0	2	28	0						Za	2	3
			Ja	0	0	1	0	0	1	0	0	0	1	3	0	0	10	16	62.5						Ja	2	0	2	0	1	0	1	0	1	4	11	0	1	1	24	4.16667						Ja	2	5
			Res sum	23	12	54	34	5	33	10	17	25	16	27	29	13	17	315	33.8648						Res sum	13	37	33	33	29	49	9	18	16	49	41	18	20	14	379	16.4557						Res sum	21	53
				Res																						Res																						Res
SNR	Trial No			Ba	Da	Ga	Pa	Ta	Ka	Ma	Na	Fa	Sa	SHa	Va	Za	Ja	stim sum	% correct			SNR	Trial No			Ba	Da	Ga	Pa	Ta	Ka	Ma	Na	Fa	Sa	SHa	Va	Za	Ja	stim sum	% correct			SNR	Trial No			Ba	Da
5	3	Stim	Ba	1	0	3	2	1	1	0	1	5	0	0	8	1	0	23	4.34783			5	3	stim	Ba	2	2	1	1	0	4	1	2	2	4	2	5	0	0	26	7.69231			5	3	Stim	Ba	2	4
			Da	1	7	11	0	1	0	0	0	2	1	1	0	0	3	27	25.9259						Da	2	4	6	4	0	3	0	0	1	3	1	0	3	1	28	14.2857						Da	4	5
			Ga	2	4	7	3	1	4	0	0	3	2	0	3	0	0	29	24.1379						Ga	1	0	2	5	3	2	0	5	0	2	0	1	3	0	24	8.33333						Ga	1	4
			Pa	1	0	2	5	1	7	0	1	3	0	2	0	0	0	22	22.7273						Pa	2	0	4	5	4	2	1	2	0	3	2	2	0	1	28	17.8571						Pa	2	4
			Ta	0	1	1	2	4	6	0	0	0	3	1	0	0	4	22	18.1818						Ta	1	2	5	3	0	0	3	1	0	3	5	0	5	0	28	0						Ta	0	5
			Ka	0	0	1	7	0	10	0	0	3	0	3	2	0	0	26	38.4615						Ka	1	1	2	4	1	6	0	2	0	4	4	1	1	1	28	21.4286						Ka	0	3
			Ma	5	0	3	2	0	2	1	0	8	0	1	5	1	0	28	3.57143						Ma	1	3	1	2	1	1	3	1	3	3	2	2	2	1	26	11.5385						Ma	2	4
			Na	3	2	3	4	0	2	2	4	5	0	0	4	0	0	29	13.7931						Na	2	3	0	3	2	0	0	5	1	2	4	4	0	2	28	17.8571						Na	0	0
			Fa	1	0	1	5	1	4	0	0	5	0	0	6	2	1	26	19.2308						Fa	2	2	3	2	1	5	0	1	2	4	1	3	2	0	28	7.14286						Fa	4	1
			Sa	0	0	3	1	1	2	0	0	2	3	3	1	5	0	21	14.2857						Sa	1	1	2	1	1	2	0	0	0	7	7	1	1	0	24	29.1667						Sa	1	6
			SHa	0	0	0	0	0	0	1	0	0	4	14	0	0	0	19	73.6842						SHa	0	1	0	1	0	1	0	0	0	11	15	0	0	1	30	50						SHa	2	4
			Va	1	1	5	3	2	1	1	3	5	0	0	3	0	0	25	12						Va	0	3	3	1	0	2	2	2	2	3	0	3	5	0	26	11.5385						Va	3	6
			Za	0	1	3	3	0	3	1	1	5	1	0	3	2	1	24	8.33333						Za	2	2	3	4	0	3	1	1	1	3	0	2	4	2	28	14.2857						Za	4	2
			Ja	0	1	0	0	0	1	0	0	0	0	9	0	0	7	18	38.8889						Ja	0	1	0	1	0	2	2	1	0	7	9	0	2	2	27	7.40741						Ja	4	3
			Res sum	15	17	43	37	12	43	6	10	46	14	34	35	11	16	339	22.6836						Res sum	17	25	32	37	13	33	13	23	12	59	52	24	28	11	379	15.6096						Res sum	29	51
Consonants include Tha and Cha
CI+HA																						CI alone																						HA alone
				Res																						Res																						Res
SNR	Trial No			Ba	Da	Ga	Pa	Ta	Ka	Ma	Na	Fa	Sa	SHa	Va	Za	Tha	Cha	Ja	stim sum	% correct	SNR	Trial No			Ba	Da	Ga	Pa	Ta	Ka	Ma	Na	Fa	Sa	SHa	Va	Za	Tha	Cha	Ja	stim sum	% correct	SNR	Trial No			Ba	Da
Quiet	3	Stim	Ba	11	2	0	0	0	0	0	0	6	1	0	3	0	7	0	0	30	36.6667	Quiet	3	Stim	Ba	11	2	2	1	0	0	0	0	5	0	0	2	1	6	0	0	30	36.6667	Quiet	3	Stim	Ba	6	2
			Da	0	2	26	0	0	0	1	0	0	0	0	0	1	0	0	0	30	6.66667				Da	0	2	19	1	0	4	0	0	2	0	0	0	1	1	0	0	30	6.66667				Da	3	1
			Ga	0	5	20	0	0	4	0	0	0	0	0	0	0	1	0	0	30	66.6667				Ga	1	1	15	2	0	7	0	0	1	0	0	0	1	1	0	1	30	50				Ga	0	2
			Pa	0	0	2	17	1	10	0	0	0	0	0	0	0	0	0	0	30	56.6667				Pa	0	0	1	24	0	5	0	0	0	0	0	0	0	0	0	0	30	80				Pa	1	0
			Ta	0	0	3	3	3	14	0	0	0	0	0	0	0	1	4	2	30	10				Ta	0	0	2	2	4	16	0	0	0	1	0	1	0	1	0	3	30	13.3333				Ta	0	0
			Ka	0	0	1	15	2	12	0	0	0	0	0	0	0	0	0	0	30	40				Ka	0	0	0	15	0	15	0	0	0	0	0	0	0	0	0	0	30	50				Ka	0	1
			Ma	1	1	0	0	0	1	21	2	1	0	1	2	0	0	0	0	30	70				Ma	2	0	1	0	0	3	9	8	2	0	0	2	0	3	0	0	30	30				Ma	1	0
			Na	1	0	1	0	0	0	9	15	2	1	0	0	0	1	0	0	30	50				Na	0	0	0	0	0	4	7	11	2	0	1	3	1	1	0	0	30	36.6667				Na	1	1
			Fa	3	0	0	1	0	0	0	0	7	2	0	4	1	12	0	0	30	23.3333				Fa	0	0	0	1	0	0	0	0	3	4	0	4	2	16	0	0	30	10				Fa	3	1
			Sa	2	0	0	0	0	0	0	0	3	7	2	0	3	9	4	0	30	23.3333				Sa	0	0	0	0	0	1	0	0	1	12	5	0	3	8	0	0	30	40				Sa	6	2
			SHa	0	0	0	0	0	0	0	0	0	5	23	0	2	0	0	0	30	76.6667				SHa	0	0	0	0	0	0	0	0	0	3	26	0	1	0	0	0	30	86.6667				SHa	3	0
			Va	2	0	2	0	0	1	1	2	2	0	0	6	2	12	0	0	30	20				Va	2	1	1	1	0	1	1	2	7	0	0	4	1	9	0	0	30	13.3333				Va	4	1
			Za	1	0	0	1	0	0	0	2	2	2	1	3	8	5	2	3	30	26.6667				Za	0	0	3	0	0	0	0	0	1	8	2	2	5	8	1	0	30	16.6667				Za	1	0
			Tha	1	1	2	1	0	0	2	2	1	2	0	6	2	10	0	0	30	6.66667				Tha	4	1	2	1	0	1	1	1	3	0	0	6	0	9	0	1	30	0				Tha	4	1
			Cha	0	0	0	0	0	0	0	0	0	0	1	0	0	0	27	2	30	0				Cha	0	0	0	0	0	3	0	0	0	1	3	0	1	0	19	3	30	3.33333				Cha	1	0
			Ja	0	0	0	0	0	0	0	0	0	1	4	0	0	0	13	12	30	40				Ja	0	0	2	0	0	3	0	0	0	1	5	0	0	0	11	8	30	26.6667				Ja	3	2
			Res sum	22	11	57	38	6	42	34	23	24	21	32	24	19	58	50	19	480	39.5238				Res sum	20	7	48	48	4	63	18	22	27	30	42	24	17	63	31	16	480	35.7143				Res sum	37	14
CI+HA																						CI+HA																						CI+HA
				Res																						Res																						Res
SNR	Trial No			Ba	Da	Ga	Pa	Ta	Ka	Ma	Na	Fa	Sa	SHa	Va	Za	Tha	Cha	Ja	stim sum	% correct	SNR	Trial No			Ba	Da	Ga	Pa	Ta	Ka	Ma	Na	Fa	Sa	SHa	Va	Za	Tha	Cha	Ja	stim sum	% correct	SNR	Trial No			Ba	Da
10	3	Stim	Ba	8	1	3	0	0	1	4	0	3	0	0	6	1	2	0	1	30	26.6667	10	3	Stim	Ba	3	4	2	2	2	6	1	0	3	0	0	3	1	1	1	1	30	10	10	3	Stim	Ba	2	8
			Da	0	2	15	1	0	0	1	0	1	0	1	0	0	1	5	3	30	6.66667				Da	1	2	4	2	1	2	0	0	2	6	0	1	2	3	2	2	30	6.66667				Da	3	2
			Ga	0	2	16	3	1	2	0	1	0	0	0	0	1	2	2	0	30	53.3333				Ga	0	4	6	2	6	3	0	1	0	2	1	1	1	1	0	2	30	20				Ga	0	6
			Pa	0	2	1	11	1	6	0	0	2	1	0	1	0	1	4	0	30	36.6667				Pa	1	3	2	4	6	6	0	1	1	2	0	0	2	1	0	1	30	13.3333				Pa	0	2
			Ta	0	1	1	6	1	4	0	0	1	0	0	0	0	1	14	1	30	3.33333				Ta	0	3	2	2	1	4	0	1	2	3	2	2	1	3	3	1	30	3.33333				Ta	0	2
			Ka	0	0	1	7	0	14	1	0	0	0	0	0	0	0	7	0	30	46.6667				Ka	2	2	5	5	0	9	1	0	0	1	0	0	3	1	1	0	30	30				Ka	2	4
			Ma	2	0	2	1	0	1	2	8	5	0	0	5	1	2	0	1	30	6.66667				Ma	0	4	3	3	2	3	1	4	0	3	0	2	2	2	0	1	30	3.33333				Ma	0	2
			Na	5	2	4	1	2	2	1	4	2	0	0	3	1	2	1	0	30	13.3333				Na	1	3	0	2	2	7	4	5	2	1	0	3	0	0	0	0	30	16.6667				Na	2	5
			Fa	0	0	2	1	0	2	1	0	4	1	1	6	1	11	0	0	30	13.3333				Fa	1	2	0	4	2	0	0	1	1	4	1	2	5	6	0	1	30	3.33333				Fa	1	3
			Sa	1	0	0	1	0	0	0	0	0	8	2	3	2	8	5	0	30	26.6667				Sa	1	1	1	2	1	1	0	0	1	12	3	1	1	3	0	2	30	40				Sa	2	6
			SHa	0	0	0	0	0	0	0	0	1	3	19	0	1	0	6	0	30	63.3333				SHa	0	1	0	1	0	2	1	0	1	2	19	1	0	1	1	0	30	63.3333				SHa	3	1
			Va	4	0	3	1	0	0	0	4	3	0	0	3	1	7	3	1	30	10				Va	1	4	4	2	4	3	0	5	1	1	1	0	1	3	0	0	30	0				Va	2	4
			Za	3	2	5	1	0	0	0	0	3	2	1	2	4	5	2	0	30	13.3333				Za	0	4	2	2	1	3	0	0	1	8	3	2	0	2	0	2	30	0				Za	2	3
			Tha	3	4	2	1	0	0	0	2	6	0	0	3	3	6	0	0	30	10				Tha	1	4	3	1	2	2	1	1	3	4	1	4	0	1	1	1	30	0				Tha	0	3
			Cha	0	0	0	0	0	0	0	0	0	2	7	0	1	0	20	0	30	3.33333				Cha	0	0	2	0	0	0	0	1	0	5	10	0	2	0	8	2	30	6.66667				Cha	1	5
			Ja	0	0	1	0	0	1	0	0	0	1	3	0	0	0	14	10	30	33.3333				Ja	2	0	2	0	1	0	1	0	1	4	11	0	1	1	5	1	30	3.33333				Ja	2	5
			Res sum	26	16	56	35	5	33	10	19	31	18	34	32	17	48	83	17	480	26.1905				Res sum	14	41	38	34	31	51	10	20	19	58	52	22	22	29	22	17	480	15.7143				Res sum	22	61
CI+HA																						CI+HA																						CI+HA
				Res																						Res																						Res
SNR	Trial No			Ba	Da	Ga	Pa	Ta	Ka	Ma	Na	Fa	Sa	SHa	Va	Za	Tha	Cha	Ja	stim sum	% correct	SNR	Trial No			Ba	Da	Ga	Pa	Ta	Ka	Ma	Na	Fa	Sa	SHa	Va	Za	Tha	Cha	Ja	stim sum	% correct	SNR	Trial No			Ba	Da
5	3	Stim	Ba	1	0	3	2	1	1	0	1	5	0	0	8	1	7	0	0	30	3.33333	5	3	Stim	Ba	2	2	1	1	0	4	1	2	2	4	2	5	0	4	0	0	30	6.66667	5	3	Stim	Ba	2	4
			Da	1	7	11	0	1	0	0	0	2	1	1	0	0	0	3	3	30	23.3333				Da	2	4	6	4	0	3	0	0	1	3	1	0	3	2	0	1	30	13.3333				Da	4	5
			Ga	2	4	7	3	1	4	0	0	3	2	0	3	0	0	1	0	30	23.3333				Ga	1	0	2	5	3	2	0	5	0	2	0	1	3	5	1	0	30	6.66667				Ga	1	4
			Pa	1	0	2	5	1	7	0	1	3	0	2	0	0	2	6	0	30	16.6667				Pa	2	0	4	5	4	2	1	2	0	3	2	2	0	1	1	1	30	16.6667				Pa	2	4
			Ta	0	1	1	2	4	6	0	0	0	3	1	0	0	0	8	4	30	13.3333				Ta	1	2	5	3	0	0	3	1	0	3	5	0	5	1	1	0	30	0				Ta	0	5
			Ka	0	0	1	7	0	10	0	0	3	0	3	2	0	0	4	0	30	33.3333				Ka	1	1	2	4	1	6	0	2	0	4	4	1	1	0	2	1	30	20				Ka	0	3
			Ma	5	0	3	2	0	2	1	0	8	0	1	5	1	2	0	0	30	3.33333				Ma	1	3	1	2	1	1	3	1	3	3	2	2	2	2	2	1	30	10				Ma	2	4
			Na	3	2	3	4	0	2	2	4	5	0	0	4	0	1	0	0	30	13.3333				Na	2	3	0	3	2	0	0	5	1	2	4	4	0	2	0	2	30	16.6667				Na	0	0
			Fa	1	0	1	5	1	4	0	0	5	0	0	6	2	4	0	1	30	16.6667				Fa	2	2	3	2	1	5	0	1	2	4	1	3	2	2	0	0	30	6.66667				Fa	4	1
			Sa	0	0	3	1	1	2	0	0	2	3	3	1	5	7	2	0	30	10				Sa	1	1	2	1	1	2	0	0	0	7	7	1	1	5	1	0	30	23.3333				Sa	1	6
			SHa	0	0	0	0	0	0	1	0	0	4	14	0	0	0	11	0	30	46.6667				SHa	0	1	0	1	0	1	0	0	0	11	15	0	0	0	0	1	30	50				SHa	2	4
			Va	1	1	5	3	2	1	1	3	5	0	0	3	0	5	0	0	30	10				Va	0	3	3	1	0	2	2	2	2	3	0	3	5	4	0	0	30	10				Va	3	6
			Za	0	1	3	3	0	3	1	1	5	1	0	3	2	5	1	1	30	6.66667				Za	2	2	3	4	0	3	1	1	1	3	0	2	4	2	0	2	30	13.3333				Za	4	2
			Tha	1	2	2	3	2	0	0	0	6	0	0	5	2	6	0	1	30	6.66667				Tha	1	2	1	3	1	2	4	2	1	2	1	3	3	4	0	0	30	10				Tha	2	4
			Cha	0	1	1	0	0	1	1	0	0	2	8	0	0	0	15	1	30	0				Cha	0	0	2	0	0	1	0	0	2	7	16	0	1	0	0	1	30	3.33333				Cha	2	3
			Ja	0	1	0	0	0	1	0	0	0	0	9	0	0	0	12	7	30	23.3333				Ja	0	1	0	1	0	2	2	1	0	7	9	0	2	1	2	2	30	6.66667				Ja	4	3
			Res sum	16	20	46	40	14	44	7	10	52	16	42	40	13	39	63	18	480	17.8571				Res sum	18	27	35	40	14	36	17	25	15	68	69	27	32	35	10	12	480	15.2381				Res sum	33	58
[truncated: 16 more columns]

## Sheet: S6
CI+HA																						CI alone																						HA alone
				Res																						Res																						Res
SNR	Trial No			Ba	Da	Ga	Pa	Ta	Ka	Ma	Na	Fa	Sa	SHa	Va	Za	Ja	stim sum	% correct			SNR	Trial No			Ba	Da	Ga	Pa	Ta	Ka	Ma	Na	Fa	Sa	SHa	Va	Za	Ja	stim sum	% correct			SNR	Trial No			Ba	Da
Quiet	3	Stim	Ba	26	0	0	0	0	0	0	0	0	0	0	2	0	0	28	92.8571			Quiet	3	Stim	Ba	27	1	0	1	0	0	0	0	0	0	0	1	0	0	30	90			Quiet	3	Stim	Ba	9	1
			Da	0	25	5	0	0	0	0	0	0	0	0	0	0	0	30	83.3333						Da	0	19	9	0	1	0	0	0	0	0	0	0	0	0	29	65.5172						Da	0	8
			Ga	1	6	23	0	0	0	0	0	0	0	0	0	0	0	30	76.6667						Ga	2	4	24	0	0	0	0	0	0	0	0	0	0	0	30	80						Ga	0	4
			Pa	1	0	0	25	3	1	0	0	0	0	0	0	0	0	30	83.3333						Pa	0	0	0	23	3	4	0	0	0	0	0	0	0	0	30	76.6667						Pa	0	0
			Ta	0	0	2	0	25	3	0	0	0	0	0	0	0	0	30	83.3333						Ta	0	1	2	0	20	2	0	0	0	0	0	0	0	2	27	74.0741						Ta	0	0
			Ka	0	0	0	2	0	28	0	0	0	0	0	0	0	0	30	93.3333						Ka	0	0	0	0	1	29	0	0	0	0	0	0	0	0	30	96.6667						Ka	0	1
			Ma	0	0	0	0	0	0	23	7	0	0	0	0	0	0	30	76.6667						Ma	0	0	0	0	0	0	28	2	0	0	0	0	0	0	30	93.3333						Ma	0	0
			Na	0	0	0	0	0	0	8	22	0	0	0	0	0	0	30	73.3333						Na	0	0	0	0	0	0	3	27	0	0	0	0	0	0	30	90						Na	1	0
			Fa	0	0	0	0	0	0	0	0	28	0	0	2	0	0	30	93.3333						Fa	0	0	0	0	0	0	0	0	27	1	0	1	0	0	29	93.1034						Fa	0	0
			Sa	0	0	0	0	0	0	0	0	1	29	0	0	0	0	30	96.6667						Sa	0	0	0	0	0	0	0	0	0	26	1	0	3	0	30	86.6667						Sa	0	0
			SHa	0	0	0	0	0	0	0	0	0	0	28	0	0	2	30	93.3333						SHa	0	0	0	0	0	0	0	0	0	0	27	0	0	3	30	90						SHa	0	0
			Va	0	0	0	0	0	0	0	0	4	0	0	17	0	0	21	80.9524						Va	0	0	0	0	0	0	0	0	8	0	0	13	2	0	23	56.5217						Va	2	1
			Za	0	0	0	0	0	0	0	0	0	0	0	0	24	1	25	96						Za	0	0	0	0	0	0	0	0	0	1	0	1	23	0	25	92						Za	0	2
			Ja	0	2	0	0	0	0	0	0	0	0	0	0	0	28	30	93.3333						Ja	0	2	3	0	1	1	0	0	0	0	2	0	0	20	29	68.9655						Ja	0	1
			Res sum	28	33	30	27	28	32	31	29	33	29	28	21	24	31	404	86.8912						Res sum	29	27	38	24	26	36	31	29	35	28	30	16	28	25	402	82.394						Res sum	12	18
				Res																						Res																						Res
SNR	Trial No			Ba	Da	Ga	Pa	Ta	Ka	Ma	Na	Fa	Sa	SHa	Va	Za	Ja	stim sum	% correct			SNR	Trial No			Ba	Da	Ga	Pa	Ta	Ka	Ma	Na	Fa	Sa	SHa	Va	Za	Ja	stim sum	% correct			SNR	Trial No			Ba	Da
10	3	Stim	Ba	20	0	0	1	0	0	1	0	1	0	0	3	0	0	26	76.9231			10	3	stim	Ba	15	2	1	1	0	0	4	0	0	0	0	5	0	0	28	53.5714			10	3	Stim	Ba	3	1
			Da	0	24	6	0	0	0	0	0	0	0	0	0	0	0	30	80						Da	0	19	8	0	2	0	0	0	0	0	0	0	0	0	29	65.5172						Da	0	4
			Ga	0	3	27	0	0	0	0	0	0	0	0	0	0	0	30	90						Ga	0	9	19	0	0	0	0	1	0	0	0	0	0	0	29	65.5172						Ga	0	5
			Pa	1	0	0	19	8	2	0	0	0	0	0	0	0	0	30	63.3333						Pa	1	0	2	11	8	7	0	0	1	0	0	0	0	0	30	36.6667						Pa	1	0
			Ta	0	1	1	0	25	2	0	0	0	0	0	0	0	0	29	86.2069						Ta	0	2	2	0	23	3	0	0	0	0	0	0	0	0	30	76.6667						Ta	0	0
			Ka	0	0	0	0	2	28	0	0	0	0	0	0	0	0	30	93.3333						Ka	0	0	0	4	3	23	0	0	0	0	0	0	0	0	30	76.6667						Ka	1	0
			Ma	1	0	0	0	0	0	21	5	0	0	0	2	1	0	30	70						Ma	0	0	0	1	0	0	15	2	0	0	0	9	0	0	27	55.5556						Ma	1	3
			Na	0	3	1	0	0	0	4	22	0	0	0	0	0	0	30	73.3333						Na	0	0	0	1	0	0	3	25	0	0	0	0	0	0	29	86.2069						Na	0	0
			Fa	0	0	0	0	0	0	0	0	24	2	0	3	0	0	29	82.7586						Fa	0	0	0	0	0	0	3	0	20	0	0	5	0	0	28	71.4286						Fa	1	0
			Sa	0	0	0	0	0	0	0	0	1	27	0	0	2	0	30	90						Sa	0	0	0	0	0	0	0	0	1	26	0	0	3	0	30	86.6667						Sa	0	0
			SHa	0	0	0	0	0	0	0	0	0	1	27	0	0	2	30	90						SHa	0	0	0	0	0	0	0	0	1	1	28	0	0	0	30	93.3333						SHa	0	0
			Va	3	0	0	2	0	0	0	0	0	0	0	16	0	0	21	76.1905						Va	1	0	0	5	0	0	3	2	3	0	0	9	2	0	25	36						Va	0	3
			Za	0	2	0	0	0	0	0	0	0	1	0	0	23	0	26	88.4615						Za	0	1	0	0	0	0	0	0	1	1	1	1	19	0	24	79.1667						Za	1	2
			Ja	0	2	0	0	1	1	0	0	0	0	0	0	0	25	29	86.2069						Ja	0	4	4	0	3	0	0	0	0	0	2	0	0	15	28	53.5714						Ja	0	2
			Res sum	25	35	35	22	36	33	26	27	26	31	27	24	26	27	400	81.9105						Res sum	17	37	36	23	39	33	28	30	27	28	31	29	24	15	397	66.8954						Res sum	8	20
				Res																						Res																						Res
SNR	Trial No			Ba	Da	Ga	Pa	Ta	Ka	Ma	Na	Fa	Sa	SHa	Va	Za	Ja	stim sum	% correct			SNR	Trial No			Ba	Da	Ga	Pa	Ta	Ka	Ma	Na	Fa	Sa	SHa	Va	Za	Ja	stim sum	% correct			SNR	Trial No			Ba	Da
5	3	Stim	Ba	11	0	0	2	0	1	9	0	2	0	0	4	0	0	29	37.931			5	3	stim	Ba	12	0	0	1	0	1	5	2	1	0	0	8	0	0	30	40			5	3	Stim	Ba	4	3
			Da	0	20	10	0	0	0	0	0	0	0	0	0	0	0	30	66.6667						Da	0	16	13	0	0	0	0	1	0	0	0	0	0	0	30	53.3333						Da	3	9
			Ga	1	6	19	0	0	1	1	1	0	0	0	0	0	0	29	65.5172						Ga	1	8	15	0	0	0	2	4	0	0	0	0	0	0	30	50						Ga	1	9
			Pa	1	0	2	15	5	4	0	1	0	0	0	2	0	0	30	50						Pa	2	1	1	8	11	4	0	0	1	0	0	1	0	1	30	26.6667						Pa	0	1
			Ta	0	3	2	1	23	1	0	0	0	0	0	0	0	0	30	76.6667						Ta	0	3	1	1	20	4	0	0	0	0	0	0	0	0	29	68.9655						Ta	2	0
			Ka	0	0	0	5	2	22	0	1	0	0	0	0	0	0	30	73.3333						Ka	0	0	0	4	2	23	0	0	1	0	0	0	0	0	30	76.6667						Ka	1	1
			Ma	0	0	0	0	0	0	21	4	0	0	0	4	0	0	29	72.4138						Ma	3	0	1	0	0	0	11	5	0	0	0	7	1	0	28	39.2857						Ma	3	4
			Na	1	5	1	0	0	0	5	16	0	0	0	1	0	0	29	55.1724						Na	0	2	1	0	0	1	3	23	0	0	0	0	0	0	30	76.6667						Na	0	4
			Fa	0	1	0	1	0	0	1	0	21	0	0	5	0	0	29	72.4138						Fa	0	0	0	2	0	0	1	1	16	0	0	6	1	0	27	59.2593						Fa	3	0
			Sa	0	0	0	0	0	0	0	0	1	25	0	0	4	0	30	83.3333						Sa	0	0	0	0	0	0	0	0	1	26	0	0	3	0	30	86.6667						Sa	0	2
			SHa	0	0	0	0	0	0	0	0	0	1	27	0	0	2	30	90						SHa	0	0	0	0	0	0	0	0	0	3	25	0	0	1	29	86.2069						SHa	0	1
			Va	4	0	2	4	0	1	1	3	0	0	0	9	0	0	24	37.5						Va	4	0	2	1	0	0	3	1	2	0	0	13	1	0	27	48.1481						Va	5	2
			Za	0	2	0	0	0	0	0	0	0	2	0	0	19	0	23	82.6087						Za	0	1	0	0	0	0	1	1	2	3	0	0	19	0	27	70.3704						Za	1	3
			Ja	0	2	0	0	5	0	0	0	0	0	1	0	1	18	27	66.6667						Ja	0	4	2	0	2	1	0	0	0	0	4	0	0	16	29	55.1724						Ja	0	5
			Res sum	18	39	36	28	35	30	38	26	24	28	28	25	24	20	399	66.4445						Res sum	22	35	36	17	35	34	26	38	24	32	29	35	25	18	406	59.8149						Res sum	23	44
Consonants include Tha and Cha
CI+HA																						CI alone																						HA alone
				Res																						Res																						Res
SNR	Trial No			Ba	Da	Ga	Pa	Ta	Ka	Ma	Na	Fa	Sa	SHa	Va	Za	Tha	Cha	Ja	stim sum	% correct	SNR	Trial No			Ba	Da	Ga	Pa	Ta	Ka	Ma	Na	Fa	Sa	SHa	Va	Za	Tha	Cha	Ja	stim sum	% correct	SNR	Trial No			Ba	Da
Quiet	3	Stim	Ba	26	0	0	0	0	0	0	0	0	0	0	2	0	2	0	0	30	86.6667	Quiet	3	Stim	Ba	27	1	0	1	0	0	0	0	0	0	0	1	0	0	0	0	30	90	Quiet	3	Stim	Ba	9	1
			Da	0	25	5	0	0	0	0	0	0	0	0	0	0	0	0	0	30	83.3333				Da	0	19	9	0	1	0	0	0	0	0	0	0	0	1	0	0	30	63.3333				Da	0	8
			Ga	1	6	23	0	0	0	0	0	0	0	0	0	0	0	0	0	30	76.6667				Ga	2	4	24	0	0	0	0	0	0	0	0	0	0	0	0	0	30	80				Ga	0	4
			Pa	1	0	0	25	3	1	0	0	0	0	0	0	0	0	0	0	30	83.3333				Pa	0	0	0	23	3	4	0	0	0	0	0	0	0	0	0	0	30	76.6667				Pa	0	0
			Ta	0	0	2	0	25	3	0	0	0	0	0	0	0	0	0	0	30	83.3333				Ta	0	1	2	0	20	2	0	0	0	0	0	0	0	1	2	2	30	66.6667				Ta	0	0
			Ka	0	0	0	2	0	28	0	0	0	0	0	0	0	0	0	0	30	93.3333				Ka	0	0	0	0	1	29	0	0	0	0	0	0	0	0	0	0	30	96.6667				Ka	0	1
			Ma	0	0	0	0	0	0	23	7	0	0	0	0	0	0	0	0	30	76.6667				Ma	0	0	0	0	0	0	28	2	0	0	0	0	0	0	0	0	30	93.3333				Ma	0	0
			Na	0	0	0	0	0	0	8	22	0	0	0	0	0	0	0	0	30	73.3333				Na	0	0	0	0	0	0	3	27	0	0	0	0	0	0	0	0	30	90				Na	1	0
			Fa	0	0	0	0	0	0	0	0	28	0	0	2	0	0	0	0	30	93.3333				Fa	0	0	0	0	0	0	0	0	27	1	0	1	0	1	0	0	30	90				Fa	0	0
			Sa	0	0	0	0	0	0	0	0	1	29	0	0	0	0	0	0	30	96.6667				Sa	0	0	0	0	0	0	0	0	0	26	1	0	3	0	0	0	30	86.6667				Sa	0	0
			SHa	0	0	0	0	0	0	0	0	0	0	28	0	0	0	0	2	30	93.3333				SHa	0	0	0	0	0	0	0	0	0	0	27	0	0	0	0	3	30	90				SHa	0	0
			Va	0	0	0	0	0	0	0	0	4	0	0	17	0	9	0	0	30	56.6667				Va	0	0	0	0	0	0	0	0	8	0	0	13	2	7	0	0	30	43.3333				Va	2	1
			Za	0	0	0	0	0	0	0	0	0	0	0	0	24	5	0	1	30	80				Za	0	0	0	0	0	0	0	0	0	1	0	1	23	5	0	0	30	76.6667				Za	0	2
			Tha	0	0	0	0	0	0	0	0	0	0	0	10	0	20	0	0	30	0				Tha	0	0	0	0	0	0	0	1	0	0	0	18	2	9	0	0	30	6.66667				Tha	0	4
			Cha	0	0	0	0	2	0	0	0	0	0	0	0	0	0	25	3	30	0				Cha	0	0	0	0	5	0	0	0	0	0	0	0	0	0	16	9	30	0				Cha	0	0
			Ja	0	2	0	0	0	0	0	0	0	0	0	0	0	0	0	28	30	93.3333				Ja	0	2	3	0	1	1	0	0	0	0	2	0	0	0	1	20	30	66.6667				Ja	0	1
			Res sum	28	33	30	27	30	32	31	29	33	29	28	31	24	36	25	34	480	83.5714				Res sum	29	27	38	24	31	36	31	30	35	28	30	34	30	24	19	34	480	79.7619				Res sum	12	22
CI+HA																						CI+HA																						CI+HA
				Res																						Res																						Res
SNR	Trial No			Ba	Da	Ga	Pa	Ta	Ka	Ma	Na	Fa	Sa	SHa	Va	Za	Tha	Cha	Ja	stim sum	% correct	SNR	Trial No			Ba	Da	Ga	Pa	Ta	Ka	Ma	Na	Fa	Sa	SHa	Va	Za	Tha	Cha	Ja	stim sum	% correct	SNR	Trial No			Ba	Da
10	3	Stim	Ba	20	0	0	1	0	0	1	0	1	0	0	3	0	4	0	0	30	66.6667	10	3	Stim	Ba	15	2	1	1	0	0	4	0	0	0	0	5	0	2	0	0	30	50	10	3	Stim	Ba	3	1
			Da	0	24	6	0	0	0	0	0	0	0	0	0	0	0	0	0	30	80				Da	0	19	8	0	2	0	0	0	0	0	0	0	0	1	0	0	30	63.3333				Da	0	4
			Ga	0	3	27	0	0	0	0	0	0	0	0	0	0	0	0	0	30	90				Ga	0	9	19	0	0	0	0	1	0	0	0	0	0	1	0	0	30	63.3333				Ga	0	5
			Pa	1	0	0	19	8	2	0	0	0	0	0	0	0	0	0	0	30	63.3333				Pa	1	0	2	11	8	7	0	0	1	0	0	0	0	0	0	0	30	36.6667				Pa	1	0
			Ta	0	1	1	0	25	2	0	0	0	0	0	0	0	0	1	0	30	83.3333				Ta	0	2	2	0	23	3	0	0	0	0	0	0	0	0	0	0	30	76.6667				Ta	0	0
			Ka	0	0	0	0	2	28	0	0	0	0	0	0	0	0	0	0	30	93.3333				Ka	0	0	0	4	3	23	0	0	0	0	0	0	0	0	0	0	30	76.6667				Ka	1	0
			Ma	1	0	0	0	0	0	21	5	0	0	0	2	1	0	0	0	30	70				Ma	0	0	0	1	0	0	15	2	0	0	0	9	0	3	0	0	30	50				Ma	1	3
			Na	0	3	1	0	0	0	4	22	0	0	0	0	0	0	0	0	30	73.3333				Na	0	0	0	1	0	0	3	25	0	0	0	0	0	1	0	0	30	83.3333				Na	0	0
			Fa	0	0	0	0	0	0	0	0	24	2	0	3	0	1	0	0	30	80				Fa	0	0	0	0	0	0	3	0	20	0	0	5	0	2	0	0	30	66.6667				Fa	1	0
			Sa	0	0	0	0	0	0	0	0	1	27	0	0	2	0	0	0	30	90				Sa	0	0	0	0	0	0	0	0	1	26	0	0	3	0	0	0	30	86.6667				Sa	0	0
			SHa	0	0	0	0	0	0	0	0	0	1	27	0	0	0	0	2	30	90				SHa	0	0	0	0	0	0	0	0	1	1	28	0	0	0	0	0	30	93.3333				SHa	0	0
			Va	3	0	0	2	0	0	0	0	0	0	0	16	0	9	0	0	30	53.3333				Va	1	0	0	5	0	0	3	2	3	0	0	9	2	5	0	0	30	30				Va	0	3
			Za	0	2	0	0	0	0	0	0	0	1	0	0	23	4	0	0	30	76.6667				Za	0	1	0	0	0	0	0	0	1	1	1	1	19	6	0	0	30	63.3333				Za	1	2
			Tha	0	1	2	0	0	0	0	4	0	0	0	4	0	19	0	0	30	0				Tha	1	1	1	0	1	0	4	10	0	0	0	7	0	5	0	0	30	0				Tha	0	2
			Cha	0	0	0	0	3	0	0	0	0	0	0	0	0	0	23	4	30	0				Cha	0	0	0	0	4	0	0	0	0	0	0	0	0	0	17	9	30	0				Cha	0	0
			Ja	0	2	0	0	1	1	0	0	0	0	0	0	0	0	1	25	30	83.3333				Ja	0	4	4	0	3	0	0	0	0	0	2	0	0	0	2	15	30	50				Ja	0	2
			Res sum	25	36	37	22	39	33	26	31	26	31	27	28	26	37	25	31	480	78.0952				Res sum	18	38	37	23	44	33	32	40	27	28	31	36	24	26	19	24	480	63.5714				Res sum	8	22
CI+HA																						CI+HA																						CI+HA
				Res																						Res																						Res
SNR	Trial No			Ba	Da	Ga	Pa	Ta	Ka	Ma	Na	Fa	Sa	SHa	Va	Za	Tha	Cha	Ja	stim sum	% correct	SNR	Trial No			Ba	Da	Ga	Pa	Ta	Ka	Ma	Na	Fa	Sa	SHa	Va	Za	Tha	Cha	Ja	stim sum	% correct	SNR	Trial No			Ba	Da
5	3	Stim	Ba	11	0	0	2	0	1	9	0	2	0	0	4	0	1	0	0	30	36.6667	5	3	Stim	Ba	12	0	0	1	0	1	5	2	1	0	0	8	0	0	0	0	30	40	5	3	Stim	Ba	4	3
			Da	0	20	10	0	0	0	0	0	0	0	0	0	0	0	0	0	30	66.6667				Da	0	16	13	0	0	0	0	1	0	0	0	0	0	0	0	0	30	53.3333				Da	3	9
			Ga	1	6	19	0	0	1	1	1	0	0	0	0	0	1	0	0	30	63.3333				Ga	1	8	15	0	0	0	2	4	0	0	0	0	0	0	0	0	30	50				Ga	1	9
			Pa	1	0	2	15	5	4	0	1	0	0	0	2	0	0	0	0	30	50				Pa	2	1	1	8	11	4	0	0	1	0	0	1	0	0	0	1	30	26.6667				Pa	0	1
			Ta	0	3	2	1	23	1	0	0	0	0	0	0	0	0	0	0	30	76.6667				Ta	0	3	1	1	20	4	0	0	0	0	0	0	0	0	1	0	30	66.6667				Ta	2	0
			Ka	0	0	0	5	2	22	0	1	0	0	0	0	0	0	0	0	30	73.3333				Ka	0	0	0	4	2	23	0	0	1	0	0	0	0	0	0	0	30	76.6667				Ka	1	1
			Ma	0	0	0	0	0	0	21	4	0	0	0	4	0	1	0	0	30	70				Ma	3	0	1	0	0	0	11	5	0	0	0	7	1	2	0	0	30	36.6667				Ma	3	4
			Na	1	5	1	0	0	0	5	16	0	0	0	1	0	1	0	0	30	53.3333				Na	0	2	1	0	0	1	3	23	0	0	0	0	0	0	0	0	30	76.6667				Na	0	4
			Fa	0	1	0	1	0	0	1	0	21	0	0	5	0	1	0	0	30	70				Fa	0	0	0	2	0	0	1	1	16	0	0	6	1	3	0	0	30	53.3333				Fa	3	0
			Sa	0	0	0	0	0	0	0	0	1	25	0	0	4	0	0	0	30	83.3333				Sa	0	0	0	0	0	0	0	0	1	26	0	0	3	0	0	0	30	86.6667				Sa	0	2
			SHa	0	0	0	0	0	0	0	0	0	1	27	0	0	0	0	2	30	90				SHa	0	0	0	0	0	0	0	0	0	3	25	0	0	0	1	1	30	83.3333				SHa	0	1
			Va	4	0	2	4	0	1	1	3	0	0	0	9	0	6	0	0	30	30				Va	4	0	2	1	0	0	3	1	2	0	0	13	1	3	0	0	30	43.3333				Va	5	2
			Za	0	2	0	0	0	0	0	0	0	2	0	0	19	7	0	0	30	63.3333				Za	0	1	0	0	0	0	1	1	2	3	0	0	19	3	0	0	30	63.3333				Za	1	3
			Tha	1	1	3	1	0	1	5	7	1	0	0	3	0	7	0	0	30	0				Tha	2	1	0	0	0	1	5	7	0	0	0	11	0	3	0	0	30	0				Tha	1	2
			Cha	0	0	0	0	3	0	0	0	0	0	0	0	0	0	23	4	30	0				Cha	0	1	0	0	8	0	0	0	0	0	1	0	0	0	13	7	30	0				Cha	0	0
			Ja	0	2	0	0	5	0	0	0	0	0	1	0	1	0	3	18	30	60				Ja	0	4	2	0	2	1	0	0	0	0	4	0	0	0	1	16	30	53.3333				Ja	0	5
			Res sum	19	40	39	29	38	31	43	33	25	28	28	28	24	25	26	24	480	63.3333				Res sum	24	37	36	17	43	35	31	45	24	32	30	46	25	14	16	25	480	57.8571				Res sum	24	46
[truncated: 16 more columns]

## Sheet: S8
CI+HA																						CI alone																						HA alone
				Res																						Res																						Res
SNR	Trial No			Ba	Da	Ga	Pa	Ta	Ka	Ma	Na	Fa	Sa	SHa	Va	Za	Ja	stim sum	% correct			SNR	Trial No			Ba	Da	Ga	Pa	Ta	Ka	Ma	Na	Fa	Sa	SHa	Va	Za	Ja	stim sum	% correct			SNR	Trial No			Ba	Da
Quiet	2	Stim	Ba	18	1	0	0	0	1	0	0	0	0	0	0	0	0	20	90			Quiet	2	Stim	Ba	13	0	0	3	0	0	0	0	0	0	0	2	0	2	20	65			Quiet	2	Stim	Ba	18	0
			Da	1	3	7	0	4	0	0	0	0	0	0	1	0	4	20	15						Da	6	2	4	1	1	0	0	0	0	0	0	0	0	3	17	11.7647						Da	9	0
			Ga	0	2	15	0	0	0	0	0	0	0	0	0	0	0	17	88.2353						Ga	2	2	11	0	1	0	0	0	0	0	0	0	1	2	19	57.8947						Ga	5	0
			Pa	0	0	0	3	6	2	0	0	0	0	0	0	0	0	11	27.2727						Pa	4	1	0	1	2	5	0	0	0	0	0	1	0	1	15	6.66667						Pa	3	0
			Ta	0	0	0	1	7	2	0	0	0	0	0	0	0	0	10	70						Ta	2	0	1	1	5	0	0	0	2	0	0	1	0	1	13	38.4615						Ta	0	0
			Ka	0	0	0	0	4	11	0	0	0	0	0	0	0	0	15	73.3333						Ka	2	0	0	1	2	8	0	0	1	0	0	0	0	0	14	57.1429						Ka	0	0
			Ma	0	0	0	0	0	0	20	0	0	0	0	0	0	0	20	100						Ma	0	1	0	0	0	0	14	5	0	0	0	0	0	0	20	70						Ma	0	0
			Na	0	0	0	0	0	0	6	14	0	0	0	0	0	0	20	70						Na	0	0	0	1	0	0	0	19	0	0	0	0	0	0	20	95						Na	0	0
			Fa	0	0	0	0	0	0	0	0	5	3	11	0	1	0	20	25						Fa	3	0	1	0	0	0	0	0	6	2	4	0	1	1	18	33.3333						Fa	3	0
			Sa	0	0	0	0	0	0	0	0	0	8	8	0	4	0	20	40						Sa	4	1	1	0	0	0	0	0	0	2	9	0	3	0	20	10						Sa	6	0
			SHa	0	0	0	0	0	0	0	0	1	2	15	0	2	0	20	75						SHa	2	0	0	0	0	0	0	0	3	2	11	0	1	0	19	57.8947						SHa	1	0
			Va	0	0	0	0	0	0	1	1	7	0	0	9	2	0	20	45						Va	2	0	0	1	0	0	0	1	7	0	0	5	2	2	20	25						Va	8	0
			Za	0	0	0	0	0	0	0	0	0	2	2	0	16	0	20	80						Za	4	0	0	0	0	0	0	0	1	1	4	0	8	2	20	40						Za	2	0
			Ja	0	0	0	0	0	0	0	0	0	3	1	0	1	4	9	44.4444						Ja	4	0	1	0	1	0	0	0	0	0	1	0	3	3	13	23.0769						Ja	1	0
			Res sum	19	6	22	4	21	16	27	15	13	18	37	10	26	8	242	60.2347						Res sum	48	7	19	9	12	13	14	25	20	7	29	9	19	17	248	42.2311						Res sum	56	0
				Res																						Res																						Res
SNR	Trial No			Ba	Da	Ga	Pa	Ta	Ka	Ma	Na	Fa	Sa	SHa	Va	Za	Ja	stim sum	% correct			SNR	Trial No			Ba	Da	Ga	Pa	Ta	Ka	Ma	Na	Fa	Sa	SHa	Va	Za	Ja	stim sum	% correct			SNR	Trial No			Ba	Da
10	2	Stim	Ba	8	0	0	1	0	0	1	0	2	0	0	8	0	0	20	40			10	2	stim	Ba	6	0	0	3	0	0	3	1	2	0	0	4	0	1	20	30			10	2	Stim	Ba	5	0
			Da	1	4	8	0	0	1	0	0	0	0	0	0	0	2	16	25						Da	2	3	5	1	1	0	0	0	0	0	0	0	0	3	15	20						Da	2	0
			Ga	0	0	16	0	0	1	0	0	0	0	0	0	0	1	18	88.8889						Ga	0	1	8	0	0	0	0	4	1	0	0	0	0	1	15	53.3333						Ga	4	0
			Pa	0	0	1	3	5	3	1	0	1	0	0	0	0	0	14	21.4286						Pa	2	0	0	5	2	1	2	0	2	0	0	0	0	0	14	35.7143						Pa	1	0
			Ta	0	1	0	0	9	1	0	0	0	0	0	0	0	1	12	75						Ta	0	0	0	0	7	1	0	0	0	0	0	0	0	0	8	87.5						Ta	1	1
			Ka	0	0	0	0	7	7	0	0	0	0	0	1	0	0	15	46.6667						Ka	0	0	0	0	2	5	0	0	0	0	0	0	0	0	7	71.4286						Ka	0	0
			Ma	0	0	0	0	0	0	10	1	1	0	0	8	0	0	20	50						Ma	2	0	0	1	0	0	11	3	1	0	0	2	0	0	20	55						Ma	3	0
			Na	0	0	2	0	0	1	2	12	0	0	0	2	0	0	19	63.1579						Na	1	0	2	0	0	0	0	15	1	0	0	0	0	1	20	75						Na	3	1
			Fa	1	0	0	0	0	0	0	0	11	2	2	2	1	0	19	57.8947						Fa	2	0	0	0	0	0	0	0	8	1	2	2	3	0	18	44.4444						Fa	4	0
			Sa	0	0	0	0	0	0	0	0	0	9	7	0	4	0	20	45						Sa	1	0	0	0	0	0	0	0	0	4	9	0	6	0	20	20						Sa	1	0
			SHa	0	0	0	0	0	0	0	0	0	4	14	0	1	0	19	73.6842						SHa	0	0	0	0	0	0	0	0	0	2	17	0	0	1	20	85						SHa	1	0
			Va	0	0	1	1	0	0	3	0	3	0	0	9	2	0	19	47.3684						Va	3	0	0	2	0	0	2	1	5	0	0	5	2	0	20	25						Va	5	1
			Za	0	0	0	0	0	0	0	0	0	1	2	1	16	0	20	80						Za	0	0	0	0	0	0	0	0	1	0	2	0	17	0	20	85						Za	1	0
			Ja	0	1	1	0	0	0	0	0	0	1	3	0	0	4	10	40						Ja	0	1	1	0	0	0	0	0	1	0	2	0	2	2	9	22.2222						Ja	1	0
			Res sum	10	6	29	5	21	14	17	13	18	17	28	31	24	8	241	53.8635						Res sum	19	5	16	12	12	7	18	24	22	7	32	13	30	9	226	50.6888						Res sum	32	3
				Res																						Res																						Res
SNR	Trial No			Ba	Da	Ga	Pa	Ta	Ka	Ma	Na	Fa	Sa	SHa	Va	Za	Ja	stim sum	% correct			SNR	Trial No			Ba	Da	Ga	Pa	Ta	Ka	Ma	Na	Fa	Sa	SHa	Va	Za	Ja	stim sum	% correct			SNR	Trial No			Ba	Da
5	2	Stim	Ba	2	0	0	0	0	0	7	0	3	0	0	8	0	0	20	10			5	2	stim	Ba	12	0	0	0	0	0	2	2	0	0	0	2	0	0	18	66.6667			5	2	Stim	Ba	7	0
			Da	0	2	4	0	3	1	0	3	0	0	0	0	0	3	16	12.5						Da	4	2	3	2	1	1	0	1	3	0	0	0	0	0	17	11.7647						Da	2	1
			Ga	0	1	10	0	0	0	1	3	0	0	0	2	0	1	18	55.5556						Ga	3	2	2	0	0	1	0	6	3	0	0	0	0	0	17	11.7647						Ga	2	2
			Pa	1	0	0	2	7	3	2	1	0	0	0	0	0	0	16	12.5						Pa	4	0	2	0	0	2	2	0	2	0	0	2	0	0	14	0						Pa	2	0
			Ta	0	0	0	0	11	1	0	0	0	0	0	0	0	0	12	91.6667						Ta	2	0	0	0	3	1	0	0	1	0	0	0	0	0	7	42.8571						Ta	0	1
			Ka	0	0	0	2	3	7	0	0	0	0	0	0	0	0	12	58.3333						Ka	2	1	0	1	1	1	1	1	4	0	2	0	0	0	14	7.14286						Ka	1	0
			Ma	2	0	0	0	0	0	10	5	0	0	0	3	0	0	20	50						Ma	7	0	0	0	0	0	6	6	0	0	0	1	0	0	20	30						Ma	9	0
			Na	0	0	0	1	0	0	1	16	0	0	0	1	0	0	19	84.2105						Na	1	0	1	0	0	0	0	17	1	0	0	0	0	0	20	85						Na	5	0
			Fa	0	0	0	0	0	0	0	1	10	1	1	3	4	0	20	50						Fa	6	0	1	0	0	0	1	1	4	0	3	0	3	0	19	21.0526						Fa	1	0
			Sa	0	0	0	0	0	0	0	0	0	8	7	0	5	0	20	40						Sa	2	0	0	0	0	0	0	0	2	2	11	0	3	0	20	10						Sa	2	0
			SHa	0	0	0	0	0	1	0	0	0	4	13	0	2	0	20	65						SHa	0	0	0	0	0	0	0	0	2	3	11	0	2	0	18	61.1111						SHa	2	0
			Va	3	0	0	0	0	0	5	0	3	0	0	6	2	1	20	30						Va	2	0	2	4	0	0	4	1	3	0	0	3	1	0	20	15						Va	3	1
			Za	0	0	0	0	1	0	0	0	0	0	0	1	18	0	20	90						Za	2	0	1	0	0	0	0	0	1	1	1	1	13	0	20	65						Za	3	0
			Ja	0	0	0	0	1	0	0	0	0	0	1	0	4	5	11	45.4545						Ja	2	0	0	0	3	0	0	0	4	0	1	0	1	1	12	8.33333						Ja	2	0
			Res sum	8	3	14	5	26	13	26	29	16	13	22	24	35	10	244	49.6586						Res sum	49	5	12	7	8	6	16	35	30	6	29	9	23	1	236	31.1209						Res sum	41	5
Consonants include Tha and Cha
CI+HA																						CI alone																						HA alone
				Res																						Res																						Res
SNR	Trial No			Ba	Da	Ga	Pa	Ta	Ka	Ma	Na	Fa	Sa	SHa	Va	Za	Tha	Cha	Ja	stim sum	% correct	SNR	Trial No			Ba	Da	Ga	Pa	Ta	Ka	Ma	Na	Fa	Sa	SHa	Va	Za	Tha	Cha	Ja	stim sum	% correct	SNR	Trial No			Ba	Da
Quiet	2	Stim	Ba	18	1	0	0	0	1	0	0	0	0	0	0	0	0	0	0	20	90	Quiet	2	Stim	Ba	13	0	0	3	0	0	0	0	0	0	0	2	0	0	0	2	20	65	Quiet	2	Stim	Ba	18	0
			Da	1	3	7	0	4	0	0	0	0	0	0	1	0	0	0	4	20	15				Da	6	2	4	1	1	0	0	0	0	0	0	0	0	1	2	3	20	10				Da	9	0
			Ga	0	2	15	0	0	0	0	0	0	0	0	0	0	3	0	0	20	75				Ga	2	2	11	0	1	0	0	0	0	0	0	0	1	1	0	2	20	55				Ga	5	0
			Pa	0	0	0	3	6	2	0	0	0	0	0	0	0	7	2	0	20	15				Pa	4	1	0	1	2	5	0	0	0	0	0	1	0	3	2	1	20	5				Pa	3	0
			Ta	0	0	0	1	7	2	0	0	0	0	0	0	0	8	2	0	20	35				Ta	2	0	1	1	5	0	0	0	2	0	0	1	0	5	2	1	20	25				Ta	0	0
			Ka	0	0	0	0	4	11	0	0	0	0	0	0	0	2	3	0	20	55				Ka	2	0	0	1	2	8	0	0	1	0	0	0	0	3	3	0	20	40				Ka	0	0
			Ma	0	0	0	0	0	0	20	0	0	0	0	0	0	0	0	0	20	100				Ma	0	1	0	0	0	0	14	5	0	0	0	0	0	0	0	0	20	70				Ma	0	0
			Na	0	0	0	0	0	0	6	14	0	0	0	0	0	0	0	0	20	70				Na	0	0	0	1	0	0	0	19	0	0	0	0	0	0	0	0	20	95				Na	0	0
			Fa	0	0	0	0	0	0	0	0	5	3	11	0	1	0	0	0	20	25				Fa	3	0	1	0	0	0	0	0	6	2	4	0	1	1	1	1	20	30				Fa	3	0
			Sa	0	0	0	0	0	0	0	0	0	8	8	0	4	0	0	0	20	40				Sa	4	1	1	0	0	0	0	0	0	2	9	0	3	0	0	0	20	10				Sa	6	0
			SHa	0	0	0	0	0	0	0	0	1	2	15	0	2	0	0	0	20	75				SHa	2	0	0	0	0	0	0	0	3	2	11	0	1	1	0	0	20	55				SHa	1	0
			Va	0	0	0	0	0	0	1	1	7	0	0	9	2	0	0	0	20	45				Va	2	0	0	1	0	0	0	1	7	0	0	5	2	0	0	2	20	25				Va	8	0
			Za	0	0	0	0	0	0	0	0	0	2	2	0	16	0	0	0	20	80				Za	4	0	0	0	0	0	0	0	1	1	4	0	8	0	0	2	20	40				Za	2	0
			Tha	1	0	0	0	0	1	1	1	2	0	0	6	4	4	0	0	20	20				Tha	2	0	1	0	0	2	0	2	0	0	1	5	5	1	0	1	20	25				Tha	6	0
			Cha	0	0	0	0	0	1	0	0	0	0	0	0	0	3	16	0	20	0				Cha	2	0	0	0	1	0	0	0	1	0	0	1	1	0	12	2	20	5				Cha	2	0
			Ja	0	0	0	0	0	0	0	0	0	3	1	0	1	3	8	4	20	20				Ja	4	0	1	0	1	0	0	0	0	0	1	0	3	0	7	3	20	15				Ja	1	0
			Res sum	20	6	22	4	21	18	28	16	15	18	37	16	30	30	31	8	320	54.2857				Res sum	52	7	20	9	13	15	14	27	21	7	30	15	25	16	29	20	320	40.7143				Res sum	64	0
CI+HA																						CI+HA																						CI+HA
				Res																						Res																						Res
SNR	Trial No			Ba	Da	Ga	Pa	Ta	Ka	Ma	Na	Fa	Sa	SHa	Va	Za	Tha	Cha	Ja	stim sum	% correct	SNR	Trial No			Ba	Da	Ga	Pa	Ta	Ka	Ma	Na	Fa	Sa	SHa	Va	Za	Tha	Cha	Ja	stim sum	% correct	SNR	Trial No			Ba	Da
10	2	Stim	Ba	8	0	0	1	0	0	1	0	2	0	0	8	0	0	0	0	20	40	10	2	Stim	Ba	6	0	0	3	0	0	3	1	2	0	0	4	0	0	0	1	20	30	10	2	Stim	Ba	5	0
			Da	1	4	8	0	0	1	0	0	0	0	0	0	0	3	1	2	20	20				Da	2	3	5	1	1	0	0	0	0	0	0	0	0	5	0	3	20	15				Da	2	0
			Ga	0	0	16	0	0	1	0	0	0	0	0	0	0	2	0	1	20	80				Ga	0	1	8	0	0	0	0	4	1	0	0	0	0	5	0	1	20	40				Ga	4	0
			Pa	0	0	1	3	5	3	1	0	1	0	0	0	0	1	5	0	20	15				Pa	2	0	0	5	2	1	2	0	2	0	0	0	0	3	3	0	20	25				Pa	1	0
			Ta	0	1	0	0	9	1	0	0	0	0	0	0	0	6	2	1	20	45				Ta	0	0	0	0	7	1	0	0	0	0	0	0	0	2	10	0	20	35				Ta	1	1
			Ka	0	0	0	0	7	7	0	0	0	0	0	1	0	2	3	0	20	35				Ka	0	0	0	0	2	5	0	0	0	0	0	0	0	7	6	0	20	25				Ka	0	0
			Ma	0	0	0	0	0	0	10	1	1	0	0	8	0	0	0	0	20	50				Ma	2	0	0	1	0	0	11	3	1	0	0	2	0	0	0	0	20	55				Ma	3	0
			Na	0	0	2	0	0	1	2	12	0	0	0	2	0	1	0	0	20	60				Na	1	0	2	0	0	0	0	15	1	0	0	0	0	0	0	1	20	75				Na	3	1
			Fa	1	0	0	0	0	0	0	0	11	2	2	2	1	1	0	0	20	55				Fa	2	0	0	0	0	0	0	0	8	1	2	2	3	2	0	0	20	40				Fa	4	0
			Sa	0	0	0	0	0	0	0	0	0	9	7	0	4	0	0	0	20	45				Sa	1	0	0	0	0	0	0	0	0	4	9	0	6	0	0	0	20	20				Sa	1	0
			SHa	0	0	0	0	0	0	0	0	0	4	14	0	1	0	1	0	20	70				SHa	0	0	0	0	0	0	0	0	0	2	17	0	0	0	0	1	20	85				SHa	1	0
			Va	0	0	1	1	0	0	3	0	3	0	0	9	2	1	0	0	20	45				Va	3	0	0	2	0	0	2	1	5	0	0	5	2	0	0	0	20	25				Va	5	1
			Za	0	0	0	0	0	0	0	0	0	1	2	1	16	0	0	0	20	80				Za	0	0	0	0	0	0	0	0	1	0	2	0	17	0	0	0	20	85				Za	1	0
			Tha	3	0	1	0	0	0	3	1	3	0	0	6	0	3	0	0	20	0				Tha	4	0	0	1	0	0	1	4	2	0	0	6	1	1	0	0	20	5				Tha	7	0
			Cha	0	0	0	0	0	0	0	0	0	0	1	0	0	1	15	3	20	0				Cha	1	0	0	0	0	0	0	0	2	0	1	0	0	0	15	1	20	0				Cha	1	0
			Ja	0	1	1	0	0	0	0	0	0	1	3	0	0	1	9	4	20	20				Ja	0	1	1	0	0	0	0	0	1	0	2	0	2	0	11	2	20	10				Ja	1	0
			Res sum	13	6	30	5	21	14	20	14	21	17	29	37	24	22	36	11	320	47.1429				Res sum	24	5	16	13	12	7	19	28	26	7	33	19	31	25	45	10	320	40.7143				Res sum	40	3
CI+HA																						CI+HA																						CI+HA
				Res																						Res																						Res
SNR	Trial No			Ba	Da	Ga	Pa	Ta	Ka	Ma	Na	Fa	Sa	SHa	Va	Za	Tha	Cha	Ja	stim sum	% correct	SNR	Trial No			Ba	Da	Ga	Pa	Ta	Ka	Ma	Na	Fa	Sa	SHa	Va	Za	Tha	Cha	Ja	stim sum	% correct	SNR	Trial No			Ba	Da
5	2	Stim	Ba	2	0	0	0	0	0	7	0	3	0	0	8	0	0	0	0	20	10	5	2	Stim	Ba	12	0	0	0	0	0	2	2	0	0	0	2	0	2	0	0	20	60	5	2	Stim	Ba	7	0
			Da	0	2	4	0	3	1	0	3	0	0	0	0	0	4	0	3	20	10				Da	4	2	3	2	1	1	0	1	3	0	0	0	0	2	1	0	20	10				Da	2	1
			Ga	0	1	10	0	0	0	1	3	0	0	0	2	0	2	0	1	20	50				Ga	3	2	2	0	0	1	0	6	3	0	0	0	0	3	0	0	20	10				Ga	2	2
			Pa	1	0	0	2	7	3	2	1	0	0	0	0	0	2	2	0	20	10				Pa	4	0	2	0	0	2	2	0	2	0	0	2	0	4	2	0	20	0				Pa	2	0
			Ta	0	0	0	0	11	1	0	0	0	0	0	0	0	6	2	0	20	55				Ta	2	0	0	0	3	1	0	0	1	0	0	0	0	6	7	0	20	15				Ta	0	1
			Ka	0	0	0	2	3	7	0	0	0	0	0	0	0	3	5	0	20	35				Ka	2	1	0	1	1	1	1	1	4	0	2	0	0	2	4	0	20	5				Ka	1	0
			Ma	2	0	0	0	0	0	10	5	0	0	0	3	0	0	0	0	20	50				Ma	7	0	0	0	0	0	6	6	0	0	0	1	0	0	0	0	20	30				Ma	9	0
			Na	0	0	0	1	0	0	1	16	0	0	0	1	0	1	0	0	20	80				Na	1	0	1	0	0	0	0	17	1	0	0	0	0	0	0	0	20	85				Na	5	0
			Fa	0	0	0	0	0	0	0	1	10	1	1	3	4	0	0	0	20	50				Fa	6	0	1	0	0	0	1	1	4	0	3	0	3	1	0	0	20	20				Fa	1	0
			Sa	0	0	0	0	0	0	0	0	0	8	7	0	5	0	0	0	20	40				Sa	2	0	0	0	0	0	0	0	2	2	11	0	3	0	0	0	20	10				Sa	2	0
			SHa	0	0	0	0	0	1	0	0	0	4	13	0	2	0	0	0	20	65				SHa	0	0	0	0	0	0	0	0	2	3	11	0	2	0	2	0	20	55				SHa	2	0
			Va	3	0	0	0	0	0	5	0	3	0	0	6	2	0	0	1	20	30				Va	2	0	2	4	0	0	4	1	3	0	0	3	1	0	0	0	20	15				Va	3	1
			Za	0	0	0	0	1	0	0	0	0	0	0	1	18	0	0	0	20	90				Za	2	0	1	0	0	0	0	0	1	1	1	1	13	0	0	0	20	65				Za	3	0
			Tha	2	0	1	0	0	0	4	4	2	0	0	5	0	0	0	2	20	0				Tha	2	0	1	3	0	0	2	5	0	0	0	4	0	2	0	1	20	0				Tha	7	0
			Cha	0	0	0	0	0	0	0	0	0	0	0	0	1	0	16	3	20	5				Cha	1	0	0	0	1	1	0	0	4	1	3	0	1	0	8	0	20	5				Cha	1	0
			Ja	0	0	0	0	1	0	0	0	0	0	1	0	4	0	9	5	20	25				Ja	2	0	0	0	3	0	0	0	4	0	1	0	1	1	7	1	20	5				Ja	2	0
			Res sum	10	3	15	5	26	13	30	33	18	13	22	29	36	18	34	15	320	43.2143				Res sum	52	5	13	10	9	7	18	40	34	7	32	13	24	23	31	2	320	27.8571				Res sum	49	5
[truncated: 16 more columns]

## Sheet: S14
CI+HA																						CI alone																						HA alone
				Res																						Res																						Res
SNR	Trial No			Ba	Da	Ga	Pa	Ta	Ka	Ma	Na	Fa	Sa	SHa	Va	Za	Ja	stim sum	% correct			SNR	Trial No			Ba	Da	Ga	Pa	Ta	Ka	Ma	Na	Fa	Sa	SHa	Va	Za	Ja	stim sum	% correct			SNR	Trial No			Ba	Da
Quiet	1	Stim	Ba	8	0	0	0	0	0	0	0	0	0	0	2	0	0	10	80			Quiet	1	Stim	Ba	9	0	0	0	0	0	0	0	0	0	0	1	0	0	10	90			Quiet	1	Stim	Ba	8	0
			Da	0	9	1	0	0	0	0	0	0	0	0	0	0	0	10	90						Da	0	9	0	0	1	0	0	0	0	0	0	0	0	0	10	90						Da	0	4
			Ga	0	4	6	0	0	0	0	0	0	0	0	0	0	0	10	60						Ga	2	1	6	0	0	1	0	0	0	0	0	0	0	0	10	60						Ga	0	2
			Pa	0	0	0	6	3	1	0	0	0	0	0	0	0	0	10	60						Pa	0	0	0	6	1	2	0	0	0	0	0	0	0	1	10	60						Pa	0	0
			Ta	0	0	0	0	10	0	0	0	0	0	0	0	0	0	10	100						Ta	0	0	0	1	9	0	0	0	0	0	0	0	0	0	10	90						Ta	1	0
			Ka	0	0	0	2	3	5	0	0	0	0	0	0	0	0	10	50						Ka	0	0	0	4	0	6	0	0	0	0	0	0	0	0	10	60						Ka	0	0
			Ma	0	0	0	0	0	0	9	1	0	0	0	0	0	0	10	90						Ma	0	0	0	0	0	0	6	2	0	0	0	1	0	0	9	66.6667						Ma	0	0
			Na	0	0	0	0	0	0	1	9	0	0	0	0	0	0	10	90						Na	0	0	0	0	0	0	4	6	0	0	0	0	0	0	10	60						Na	0	0
			Fa	0	0	0	0	0	0	0	0	4	3	0	0	2	0	9	44.4444						Fa	0	0	0	0	0	0	0	0	5	1	0	1	0	0	7	71.4286						Fa	2	0
			Sa	0	0	0	0	0	0	0	0	0	9	1	0	0	0	10	90						Sa	0	0	0	0	0	0	0	0	0	9	1	0	0	0	10	90						Sa	1	1
			SHa	0	0	0	0	0	0	0	0	0	3	7	0	0	0	10	70						SHa	0	0	0	0	0	0	0	0	0	4	5	0	0	0	9	55.5556						SHa	0	2
			Va	0	0	1	0	0	0	0	0	1	0	0	6	2	0	10	60						Va	0	0	0	0	0	0	0	0	1	0	0	8	1	0	10	80						Va	0	0
			Za	0	0	0	0	0	0	0	0	0	0	0	0	10	0	10	100						Za	0	0	0	0	0	0	0	0	0	0	0	0	10	0	10	100						Za	0	0
			Ja	0	0	0	0	0	0	0	0	0	0	0	0	2	8	10	80						Ja	0	0	0	0	0	0	0	0	0	0	0	0	1	8	9	88.8889						Ja	0	1
			Res sum	8	13	8	8	16	6	10	10	5	15	8	8	16	8	139	76.0317						Res sum	11	10	6	11	11	9	10	8	6	14	6	11	12	9	134	75.8957						Res sum	12	10
				Res																						Res																						Res
SNR	Trial No			Ba	Da	Ga	Pa	Ta	Ka	Ma	Na	Fa	Sa	SHa	Va	Za	Ja	stim sum	% correct			SNR	Trial No			Ba	Da	Ga	Pa	Ta	Ka	Ma	Na	Fa	Sa	SHa	Va	Za	Ja	stim sum	% correct			SNR	Trial No			Ba	Da
10	1	Stim	Ba	5	0	2	0	0	0	0	1	0	0	0	2	0	0	10	50			10	1	stim	Ba	0	0	0	1	0	0	4	2	0	0	0	3	0	0	10	0			10	1	Stim	Ba	2	0
			Da	0	8	2	0	0	0	0	0	0	0	0	0	0	0	10	80						Da	0	5	4	0	1	0	0	0	0	0	0	0	0	0	10	50						Da	0	2
			Ga	0	2	6	0	0	0	1	1	0	0	0	0	0	0	10	60						Ga	1	1	3	2	0	0	1	1	0	0	0	1	0	0	10	30						Ga	0	0
			Pa	0	0	0	4	2	3	0	0	1	0	0	0	0	0	10	40						Pa	1	0	0	2	1	3	1	0	0	0	0	1	0	1	10	20						Pa	0	0
			Ta	0	0	0	0	10	0	0	0	0	0	0	0	0	0	10	100						Ta	0	0	0	0	9	0	0	0	0	0	0	0	0	0	9	100						Ta	0	0
			Ka	0	0	0	2	2	5	0	0	0	0	0	0	0	0	9	55.5556						Ka	0	0	0	2	0	7	1	0	0	0	0	0	0	0	10	70						Ka	0	0
			Ma	0	0	0	0	0	0	7	3	0	0	0	0	0	0	10	70						Ma	0	0	1	0	0	0	3	6	0	0	0	0	0	0	10	30						Ma	0	0
			Na	0	0	0	0	0	0	0	9	0	0	0	1	0	0	10	90						Na	0	0	0	0	0	0	3	6	0	0	0	1	0	0	10	60						Na	0	0
			Fa	1	0	0	0	0	0	0	0	6	1	0	1	0	0	9	66.6667						Fa	1	0	0	0	0	0	1	0	1	0	0	3	0	0	6	16.6667						Fa	1	0
			Sa	0	0	0	0	0	0	0	0	0	10	0	0	0	0	10	100						Sa	0	0	0	0	0	0	0	0	0	10	0	0	0	0	10	100						Sa	0	0
			SHa	0	0	0	0	0	0	0	0	0	1	9	0	0	0	10	90						SHa	0	0	0	0	0	0	0	0	0	4	3	0	1	0	8	37.5						SHa	0	0
			Va	2	0	1	0	0	0	0	0	0	0	0	6	1	0	10	60						Va	0	0	0	1	0	0	2	0	1	0	0	5	0	0	9	55.5556						Va	2	1
			Za	0	0	1	0	0	0	0	0	0	0	0	0	9	0	10	90						Za	0	1	0	0	0	0	0	0	0	1	0	0	7	0	9	77.7778						Za	0	2
			Ja	0	0	0	0	0	0	0	0	0	0	0	0	0	10	10	100						Ja	0	0	0	0	0	0	0	0	0	0	0	0	1	9	10	90						Ja	0	1
			Res sum	8	10	12	6	14	8	8	14	7	12	9	10	10	10	138	75.1587						Res sum	3	7	8	8	11	10	16	15	2	15	3	14	9	10	131	52.6786						Res sum	5	6
				Res																						Res																						Res
SNR	Trial No			Ba	Da	Ga	Pa	Ta	Ka	Ma	Na	Fa	Sa	SHa	Va	Za	Ja	stim sum	% correct			SNR	Trial No			Ba	Da	Ga	Pa	Ta	Ka	Ma	Na	Fa	Sa	SHa	Va	Za	Ja	stim sum	% correct			SNR	Trial No			Ba	Da
5	1	Stim	Ba	3	0	2	1	0	0	1	1	0	0	0	2	0	0	10	30			5	1	stim	Ba	1	0	1	0	0	0	3	1	0	0	0	2	0	0	8	12.5			5	1	Stim	Ba	2	0
			Da	0	8	2	0	0	0	0	0	0	0	0	0	0	0	10	80						Da	0	5	3	0	2	0	0	0	0	0	0	0	0	0	10	50						Da	0	2
			Ga	0	0	6	0	0	0	1	2	0	0	0	0	0	0	9	66.6667						Ga	0	0	1	1	0	1	4	2	0	0	0	0	0	0	9	11.1111						Ga	0	0
			Pa	1	0	0	0	0	7	1	0	1	0	0	0	0	0	10	0						Pa	0	0	0	0	0	8	2	0	0	0	0	0	0	0	10	0						Pa	0	0
			Ta	0	0	0	0	9	0	0	0	0	0	0	0	0	1	10	90						Ta	0	0	0	0	10	0	0	0	0	0	0	0	0	0	10	100						Ta	0	0
			Ka	0	0	0	1	1	5	1	1	1	0	0	0	0	0	10	50						Ka	0	0	0	1	0	6	1	0	0	0	0	1	0	0	9	66.6667						Ka	0	0
			Ma	0	0	0	0	0	0	4	5	0	0	0	1	0	0	10	40						Ma	0	0	2	1	0	0	1	4	0	0	0	1	0	0	9	11.1111						Ma	0	0
			Na	0	0	0	0	0	0	1	8	0	0	0	0	0	0	9	88.8889						Na	0	0	3	1	0	0	2	3	0	0	0	1	0	0	10	30						Na	0	0
			Fa	2	0	0	0	0	0	0	0	3	1	0	3	0	0	9	33.3333						Fa	1	0	0	0	0	0	3	2	1	0	0	3	0	0	10	10						Fa	0	2
			Sa	0	0	0	0	0	0	0	0	0	8	1	0	1	0	10	80						Sa	0	0	0	0	0	0	0	0	0	7	1	0	1	0	9	77.7778						Sa	0	1
			SHa	0	0	0	0	0	0	0	0	0	0	8	0	0	1	9	88.8889						SHa	0	0	0	0	0	0	0	0	0	4	4	0	1	1	10	40						SHa	0	0
			Va	1	0	1	0	0	0	0	1	0	0	0	5	1	0	9	55.5556						Va	1	0	0	0	0	0	1	1	0	0	0	5	0	0	8	62.5						Va	1	0
			Za	0	1	0	0	0	0	0	0	0	0	0	0	9	0	10	90						Za	0	0	0	0	0	0	0	0	0	2	0	2	5	0	9	55.5556						Za	0	0
			Ja	0	0	0	0	0	0	0	0	0	0	0	0	1	9	10	90						Ja	0	0	0	0	1	0	0	0	0	0	0	0	1	5	7	71.4286						Ja	0	3
			Res sum	7	9	11	2	10	12	9	18	5	9	9	11	12	11	135	63.0952						Res sum	3	5	10	4	13	15	17	13	1	13	5	15	8	6	128	42.7608						Res sum	3	8
Consonants include Tha and Cha
CI+HA																						CI alone																						HA alone
				Res																						Res																						Res
SNR	Trial No			Ba	Da	Ga	Pa	Ta	Ka	Ma	Na	Fa	Sa	SHa	Va	Za	Tha	Cha	Ja	stim sum	% correct	SNR	Trial No			Ba	Da	Ga	Pa	Ta	Ka	Ma	Na	Fa	Sa	SHa	Va	Za	Tha	Cha	Ja	stim sum	% correct	SNR	Trial No			Ba	Da
Quiet	1	Stim	Ba	8	0	0	0	0	0	0	0	0	0	0	2	0	0	0	0	10	80	Quiet	1	Stim	Ba	9	0	0	0	0	0	0	0	0	0	0	1	0	0	0	0	10	90	Quiet	1	Stim	Ba	8	0
			Da	0	9	1	0	0	0	0	0	0	0	0	0	0	0	0	0	10	90				Da	0	9	0	0	1	0	0	0	0	0	0	0	0	0	0	0	10	90				Da	0	4
			Ga	0	4	6	0	0	0	0	0	0	0	0	0	0	0	0	0	10	60				Ga	2	1	6	0	0	1	0	0	0	0	0	0	0	0	0	0	10	60				Ga	0	2
			Pa	0	0	0	6	3	1	0	0	0	0	0	0	0	0	0	0	10	60				Pa	0	0	0	6	1	2	0	0	0	0	0	0	0	0	0	1	10	60				Pa	0	0
			Ta	0	0	0	0	10	0	0	0	0	0	0	0	0	0	0	0	10	100				Ta	0	0	0	1	9	0	0	0	0	0	0	0	0	0	0	0	10	90				Ta	1	0
			Ka	0	0	0	2	3	5	0	0	0	0	0	0	0	0	0	0	10	50				Ka	0	0	0	4	0	6	0	0	0	0	0	0	0	0	0	0	10	60				Ka	0	0
			Ma	0	0	0	0	0	0	9	1	0	0	0	0	0	0	0	0	10	90				Ma	0	0	0	0	0	0	6	2	0	0	0	1	0	1	0	0	10	60				Ma	0	0
			Na	0	0	0	0	0	0	1	9	0	0	0	0	0	0	0	0	10	90				Na	0	0	0	0	0	0	4	6	0	0	0	0	0	0	0	0	10	60				Na	0	0
			Fa	0	0	0	0	0	0	0	0	4	3	0	0	2	1	0	0	10	40				Fa	0	0	0	0	0	0	0	0	5	1	0	1	0	3	0	0	10	50				Fa	2	0
			Sa	0	0	0	0	0	0	0	0	0	9	1	0	0	0	0	0	10	90				Sa	0	0	0	0	0	0	0	0	0	9	1	0	0	0	0	0	10	90				Sa	1	1
			SHa	0	0	0	0	0	0	0	0	0	3	7	0	0	0	0	0	10	70				SHa	0	0	0	0	0	0	0	0	0	4	5	0	0	1	0	0	10	50				SHa	0	2
			Va	0	0	1	0	0	0	0	0	1	0	0	6	2	0	0	0	10	60				Va	0	0	0	0	0	0	0	0	1	0	0	8	1	0	0	0	10	80				Va	0	0
			Za	0	0	0	0	0	0	0	0	0	0	0	0	10	0	0	0	10	100				Za	0	0	0	0	0	0	0	0	0	0	0	0	10	0	0	0	10	100				Za	0	0
			Tha	1	1	0	0	0	0	0	0	0	0	0	5	3	0	0	0	10	30				Tha	0	0	0	0	0	0	0	0	0	0	0	8	0	2	0	0	10	0				Tha	2	0
			Cha	0	0	0	0	0	0	0	0	0	0	0	0	0	0	8	2	10	0				Cha	0	0	0	0	0	0	0	0	0	0	0	0	0	0	9	1	10	0				Cha	0	0
			Ja	0	0	0	0	0	0	0	0	0	0	0	0	2	0	0	8	10	80				Ja	0	0	0	0	0	0	0	0	0	0	0	0	1	1	0	8	10	80				Ja	0	1
			Res sum	9	14	8	8	16	6	10	10	5	15	8	13	19	1	8	10	160	77.8571				Res sum	11	10	6	11	11	9	10	8	6	14	6	19	12	8	9	10	160	72.8571				Res sum	14	10
CI+HA																						CI+HA																						CI+HA
				Res																						Res																						Res
SNR	Trial No			Ba	Da	Ga	Pa	Ta	Ka	Ma	Na	Fa	Sa	SHa	Va	Za	Tha	Cha	Ja	stim sum	% correct	SNR	Trial No			Ba	Da	Ga	Pa	Ta	Ka	Ma	Na	Fa	Sa	SHa	Va	Za	Tha	Cha	Ja	stim sum	% correct	SNR	Trial No			Ba	Da
10	1	Stim	Ba	5	0	2	0	0	0	0	1	0	0	0	2	0	0	0	0	10	50	10	1	Stim	Ba	0	0	0	1	0	0	4	2	0	0	0	3	0	0	0	0	10	0	Quiet	1	Stim	Ba	2	0
			Da	0	8	2	0	0	0	0	0	0	0	0	0	0	0	0	0	10	80				Da	0	5	4	0	1	0	0	0	0	0	0	0	0	0	0	0	10	50				Da	0	2
			Ga	0	2	6	0	0	0	1	1	0	0	0	0	0	0	0	0	10	60				Ga	1	1	3	2	0	0	1	1	0	0	0	1	0	0	0	0	10	30				Ga	0	0
			Pa	0	0	0	4	2	3	0	0	1	0	0	0	0	0	0	0	10	40				Pa	1	0	0	2	1	3	1	0	0	0	0	1	0	0	0	1	10	20				Pa	0	0
			Ta	0	0	0	0	10	0	0	0	0	0	0	0	0	0	0	0	10	100				Ta	0	0	0	0	9	0	0	0	0	0	0	0	0	0	1	0	10	90				Ta	0	0
			Ka	0	0	0	2	2	5	0	0	0	0	0	0	0	1	0	0	10	50				Ka	0	0	0	2	0	7	1	0	0	0	0	0	0	0	0	0	10	70				Ka	0	0
			Ma	0	0	0	0	0	0	7	3	0	0	0	0	0	0	0	0	10	70				Ma	0	0	1	0	0	0	3	6	0	0	0	0	0	0	0	0	10	30				Ma	0	0
			Na	0	0	0	0	0	0	0	9	0	0	0	1	0	0	0	0	10	90				Na	0	0	0	0	0	0	3	6	0	0	0	1	0	0	0	0	10	60				Na	0	0
			Fa	1	0	0	0	0	0	0	0	6	1	0	1	0	1	0	0	10	60				Fa	1	0	0	0	0	0	1	0	1	0	0	3	0	4	0	0	10	10				Fa	1	0
			Sa	0	0	0	0	0	0	0	0	0	10	0	0	0	0	0	0	10	100				Sa	0	0	0	0	0	0	0	0	0	10	0	0	0	0	0	0	10	100				Sa	0	0
			SHa	0	0	0	0	0	0	0	0	0	1	9	0	0	0	0	0	10	90				SHa	0	0	0	0	0	0	0	0	0	4	3	0	1	1	1	0	10	30				SHa	0	0
			Va	2	0	1	0	0	0	0	0	0	0	0	6	1	0	0	0	10	60				Va	0	0	0	1	0	0	2	0	1	0	0	5	0	1	0	0	10	50				Va	2	1
			Za	0	0	1	0	0	0	0	0	0	0	0	0	9	0	0	0	10	90				Za	0	1	0	0	0	0	0	0	0	1	0	0	7	1	0	0	10	70				Za	0	2
			Tha	2	0	1	0	0	0	0	0	0	0	0	7	0	0	0	0	10	0				Tha	1	0	0	0	0	0	1	1	0	0	0	7	0	0	0	0	10	0				Tha	1	0
			Cha	0	0	0	0	0	0	0	0	0	0	0	0	0	0	6	4	10	0				Cha	0	0	0	0	0	0	0	0	0	0	0	0	0	0	5	5	10	0				Cha	0	0
			Ja	0	0	0	0	0	0	0	0	0	0	0	0	0	0	0	10	10	100				Ja	0	0	0	0	0	0	0	0	0	0	0	0	1	0	0	9	10	90				Ja	0	1
			Res sum	10	10	13	6	14	8	8	14	7	12	9	17	10	2	6	14	160	74.2857				Res sum	4	7	8	8	11	10	17	16	2	15	3	21	9	7	7	15	160	50				Res sum	6	6
CI+HA																						CI+HA																						CI+HA
				Res																						Res																						Res
SNR	Trial No			Ba	Da	Ga	Pa	Ta	Ka	Ma	Na	Fa	Sa	SHa	Va	Za	Tha	Cha	Ja	stim sum	% correct	SNR	Trial No			Ba	Da	Ga	Pa	Ta	Ka	Ma	Na	Fa	Sa	SHa	Va	Za	Tha	Cha	Ja	stim sum	% correct	SNR	Trial No			Ba	Da
5	1	Stim	Ba	3	0	2	1	0	0	1	1	0	0	0	2	0	0	0	0	10	30	5	1	Stim	Ba	1	0	1	0	0	0	3	1	0	0	0	2	0	2	0	0	10	10	Quiet	1	Stim	Ba	2	0
			Da	0	8	2	0	0	0	0	0	0	0	0	0	0	0	0	0	10	80				Da	0	5	3	0	2	0	0	0	0	0	0	0	0	0	0	0	10	50				Da	0	2
			Ga	0	0	6	0	0	0	1	2	0	0	0	0	0	1	0	0	10	60				Ga	0	0	1	1	0	1	4	2	0	0	0	0	0	1	0	0	10	10				Ga	0	0
			Pa	1	0	0	0	0	7	1	0	1	0	0	0	0	0	0	0	10	0				Pa	0	0	0	0	0	8	2	0	0	0	0	0	0	0	0	0	10	0				Pa	0	0
			Ta	0	0	0	0	9	0	0	0	0	0	0	0	0	0	0	1	10	90				Ta	0	0	0	0	10	0	0	0	0	0	0	0	0	0	0	0	10	100				Ta	0	0
			Ka	0	0	0	1	1	5	1	1	1	0	0	0	0	0	0	0	10	50				Ka	0	0	0	1	0	6	1	0	0	0	0	1	0	1	0	0	10	60				Ka	0	0
			Ma	0	0	0	0	0	0	4	5	0	0	0	1	0	0	0	0	10	40				Ma	0	0	2	1	0	0	1	4	0	0	0	1	0	1	0	0	10	10				Ma	0	0
			Na	0	0	0	0	0	0	1	8	0	0	0	0	0	1	0	0	10	80				Na	0	0	3	1	0	0	2	3	0	0	0	1	0	0	0	0	10	30				Na	0	0
			Fa	2	0	0	0	0	0	0	0	3	1	0	3	0	1	0	0	10	30				Fa	1	0	0	0	0	0	3	2	1	0	0	3	0	0	0	0	10	10				Fa	0	2
			Sa	0	0	0	0	0	0	0	0	0	8	1	0	1	0	0	0	10	80				Sa	0	0	0	0	0	0	0	0	0	7	1	0	1	1	0	0	10	70				Sa	0	1
			SHa	0	0	0	0	0	0	0	0	0	0	8	0	0	0	1	1	10	80				SHa	0	0	0	0	0	0	0	0	0	4	4	0	1	0	0	1	10	40				SHa	0	0
			Va	1	0	1	0	0	0	0	1	0	0	0	5	1	1	0	0	10	50				Va	1	0	0	0	0	0	1	1	0	0	0	5	0	2	0	0	10	50				Va	1	0
			Za	0	1	0	0	0	0	0	0	0	0	0	0	9	0	0	0	10	90				Za	0	0	0	0	0	0	0	0	0	2	0	2	5	1	0	0	10	50				Za	0	0
			Tha	0	0	0	0	0	0	0	2	0	0	0	6	0	2	0	0	10	0				Tha	0	0	0	0	0	0	5	2	0	0	0	0	0	3	0	0	10	0				Tha	0	0
			Cha	0	0	0	0	0	0	0	0	0	0	0	0	0	0	5	5	10	0				Cha	0	0	0	0	0	0	0	0	0	0	0	0	0	0	4	6	10	0				Cha	0	0
			Ja	0	0	0	0	0	0	0	0	0	0	0	0	1	0	0	9	10	90				Ja	0	0	0	0	1	0	0	0	0	0	0	0	1	1	2	5	10	50				Ja	0	3
			Res sum	7	9	11	2	10	12	9	20	5	9	9	17	12	6	6	16	160	60.7143				Res sum	3	5	10	4	13	15	22	15	1	13	5	15	8	13	6	12	160	38.5714				Res sum	3	8
[truncated: 16 more columns]

## Sheet: S17
CI+HA																						CI alone																						HA alone
				Res																						Res																						Res
SNR	Trial No			Ba	Da	Ga	Pa	Ta	Ka	Ma	Na	Fa	Sa	SHa	Va	Za	Ja	stim sum	% correct			SNR	Trial No			Ba	Da	Ga	Pa	Ta	Ka	Ma	Na	Fa	Sa	SHa	Va	Za	Ja	stim sum	% correct			SNR	Trial No			Ba	Da
Quiet	2	Stim	Ba	20	0	0	0	0	0	0	0	0	0	0	0	0	0	20	100			Quiet	2	Stim	Ba	9	8	3	0	0	0	0	0	0	0	0	0	0	0	20	45			Quiet	2	Stim	Ba	15	0
			Da	0	10	10	0	0	0	0	0	0	0	0	0	0	0	20	50						Da	0	17	3	0	0	0	0	0	0	0	0	0	0	0	20	85						Da	0	0
			Ga	0	0	20	0	0	0	0	0	0	0	0	0	0	0	20	100						Ga	0	0	20	0	0	0	0	0	0	0	0	0	0	0	20	100						Ga	0	0
			Pa	0	0	0	13	0	7	0	0	0	0	0	0	0	0	20	65						Pa	0	0	0	7	9	4	0	0	0	0	0	0	0	0	20	35						Pa	0	0
			Ta	0	0	0	0	18	2	0	0	0	0	0	0	0	0	20	90						Ta	0	0	0	0	13	7	0	0	0	0	0	0	0	0	20	65						Ta	0	0
			Ka	0	0	3	1	0	16	0	0	0	0	0	0	0	0	20	80						Ka	0	0	0	2	5	13	0	0	0	0	0	0	0	0	20	65						Ka	0	0
			Ma	0	0	0	0	0	0	20	0	0	0	0	0	0	0	20	100						Ma	0	0	0	0	0	0	20	0	0	0	0	0	0	0	20	100						Ma	0	0
			Na	0	0	0	0	0	0	1	19	0	0	0	0	0	0	20	95						Na	0	0	0	0	0	0	0	20	0	0	0	0	0	0	20	100						Na	0	0
			Fa	0	0	0	0	0	0	0	0	20	0	0	0	0	0	20	100						Fa	1	0	0	0	0	0	0	0	9	8	2	0	0	0	20	45						Fa	0	0
			Sa	0	0	0	0	0	0	0	0	0	19	1	0	0	0	20	95						Sa	0	0	0	0	0	0	0	0	0	20	0	0	0	0	20	100						Sa	0	0
			SHa	0	0	0	0	0	0	0	0	0	3	17	0	0	0	20	85						SHa	0	0	0	0	0	0	0	0	0	1	18	0	0	1	20	90						SHa	0	0
			Va	0	0	3	0	0	1	0	0	3	0	0	13	0	0	20	65						Va	0	1	5	0	2	0	0	0	7	0	0	5	0	0	20	25						Va	1	1
			Za	0	0	0	0	0	0	0	0	0	0	0	0	20	0	20	100						Za	0	1	0	0	0	0	0	0	0	0	0	0	11	8	20	55						Za	0	0
			Ja	0	0	0	0	0	0	0	0	0	0	0	0	1	19	20	95						Ja	0	0	0	0	0	0	0	0	0	0	0	0	0	20	20	100						Ja	0	0
			Res sum	20	10	36	14	18	26	21	19	23	22	18	13	21	19	280	87.1429						Res sum	10	27	31	9	29	24	20	20	16	29	20	5	11	29	280	72.1429						Res sum	16	1
				Res																						Res																						Res
SNR	Trial No			Ba	Da	Ga	Pa	Ta	Ka	Ma	Na	Fa	Sa	SHa	Va	Za	Ja	stim sum	% correct			SNR	Trial No			Ba	Da	Ga	Pa	Ta	Ka	Ma	Na	Fa	Sa	SHa	Va	Za	Ja	stim sum	% correct			SNR	Trial No			Ba	Da
10	2	Stim	Ba	20	0	0	0	0	0	0	0	0	0	0	0	0	0	20	100			10	2		Ba	5	1	9	0	0	0	0	0	2	0	0	3	0	0	20	25			10	2	Stim	Ba	1	0
			Da	0	20	0	0	0	0	0	0	0	0	0	0	0	0	20	100						Da	0	19	0	0	0	0	0	0	0	0	0	0	0	1	20	95						Da	0	4
			Ga	0	0	19	0	0	0	0	0	0	0	0	1	0	0	20	95						Ga	0	0	20	0	0	0	0	0	0	0	0	0	0	0	20	100						Ga	0	0
			Pa	0	0	0	9	0	11	0	0	0	0	0	0	0	0	20	45						Pa	0	0	0	6	12	1	0	1	0	0	0	0	0	0	20	30						Pa	1	1
			Ta	0	0	0	0	20	0	0	0	0	0	0	0	0	0	20	100						Ta	0	0	0	0	20	0	0	0	0	0	0	0	0	0	20	100						Ta	0	0
			Ka	0	0	0	2	1	17	0	0	0	0	0	0	0	0	20	85						Ka	1	0	0	1	2	16	0	0	0	0	0	0	0	0	20	80						Ka	0	1
			Ma	0	0	0	0	0	0	19	1	0	0	0	0	0	0	20	95						Ma	0	0	0	0	0	0	17	3	0	0	0	0	0	0	20	85						Ma	0	0
			Na	0	0	0	0	0	0	5	15	0	0	0	0	0	0	20	75						Na	0	0	0	0	0	0	0	20	0	0	0	0	0	0	20	100						Na	0	0
			Fa	0	0	0	0	0	0	0	0	18	0	0	2	0	0	20	90						Fa	0	0	0	0	0	0	0	0	10	9	0	1	0	0	20	50						Fa	0	0
			Sa	0	0	0	0	0	0	0	0	0	19	1	0	0	0	20	95						Sa	0	0	0	0	0	0	0	0	0	20	0	0	0	0	20	100						Sa	0	0
			SHa	0	0	0	0	0	0	0	0	0	1	19	0	0	0	20	95						SHa	0	0	0	0	0	0	0	0	0	0	20	0	0	0	20	100						SHa	0	1
			Va	0	0	0	0	0	0	0	0	12	0	0	8	0	0	20	40						Va	0	0	0	0	2	0	0	0	14	0	0	4	0	0	20	20						Va	1	0
			Za	0	0	0	0	0	0	0	0	0	0	0	0	18	2	20	90						Za	0	0	0	0	0	0	0	0	0	0	0	0	9	11	20	45						Za	0	6
			Ja	0	0	0	0	0	0	0	0	0	0	0	0	1	19	20	95						Ja	0	0	0	0	0	0	0	0	0	0	0	0	3	17	20	85						Ja	0	2
			Res sum	20	20	19	11	21	28	24	16	30	20	20	11	19	21	280	85.7143						Res sum	6	20	29	7	36	17	17	24	26	29	20	8	12	29	280	72.5						Res sum	3	15
				Res																						Res																						Res
SNR	Trial No			Ba	Da	Ga	Pa	Ta	Ka	Ma	Na	Fa	Sa	SHa	Va	Za	Ja	stim sum	% correct			SNR	Trial No			Ba	Da	Ga	Pa	Ta	Ka	Ma	Na	Fa	Sa	SHa	Va	Za	Ja	stim sum	% correct			SNR	Trial No			Ba	Da
5	2	Stim	Ba	13	0	0	1	0	0	0	0	3	0	0	3	0	0	20	65			5	2		Ba	3	6	8	0	0	0	0	0	0	0	0	3	0	0	20	15			5	2	Stim	Ba	0	0
			Da	0	19	0	0	0	0	0	0	0	0	0	0	0	1	20	95						Da	0	19	0	0	0	0	0	0	0	0	0	0	0	1	20	95						Da	1	5
			Ga	0	4	16	0	0	0	0	0	0	0	0	0	0	0	20	80						Ga	0	0	20	0	0	0	0	0	0	0	0	0	0	0	20	100						Ga	1	3
			Pa	0	0	0	8	2	8	0	0	2	0	0	0	0	0	20	40						Pa	0	0	0	3	10	6	0	0	0	0	0	1	0	0	20	15						Pa	1	0
			Ta	0	0	0	0	20	0	0	0	0	0	0	0	0	0	20	100						Ta	0	0	0	0	20	0	0	0	0	0	0	0	0	0	20	100						Ta	0	0
			Ka	0	0	0	6	4	10	0	0	0	0	0	0	0	0	20	50						Ka	0	0	1	3	3	13	0	0	0	0	0	0	0	0	20	65						Ka	1	2
			Ma	0	0	0	0	0	0	19	1	0	0	0	0	0	0	20	95						Ma	0	0	0	0	0	0	20	0	0	0	0	0	0	0	20	100						Ma	1	0
			Na	0	0	0	0	0	0	10	10	0	0	0	0	0	0	20	50						Na	0	0	0	0	0	0	0	20	0	0	0	0	0	0	20	100						Na	0	0
			Fa	0	0	0	0	0	0	0	0	18	0	0	2	0	0	20	90						Fa	0	0	0	1	0	0	0	0	14	3	0	0	2	0	20	70						Fa	0	0
			Sa	0	0	0	0	0	0	0	0	0	19	0	0	1	0	20	95						Sa	0	0	0	0	0	0	0	0	0	20	0	0	0	0	20	100						Sa	0	0
			SHa	0	0	0	0	0	0	0	0	0	5	15	0	0	0	20	75						SHa	0	0	0	0	0	0	0	0	0	4	16	0	0	0	20	80						SHa	0	1
			Va	1	0	1	0	1	0	0	0	13	0	1	3	0	0	20	15						Va	1	2	1	0	2	1	0	0	10	0	0	3	0	0	20	15						Va	2	0
			Za	0	0	0	0	0	0	0	0	0	0	0	0	20	0	20	100						Za	0	0	0	0	0	0	0	0	0	1	1	0	5	13	20	25						Za	1	2
			Ja	0	0	0	0	0	0	0	0	0	0	0	0	3	17	20	85						Ja	0	0	0	0	0	0	0	0	0	0	1	0	3	16	20	80						Ja	0	2
			Res sum	14	23	17	15	27	18	29	11	36	24	16	8	24	18	280	73.9286						Res sum	4	27	30	7	35	20	20	20	24	28	18	7	10	30	280	68.5714						Res sum	8	15
[truncated: 14 more columns]

## Sheet: S18
CI+HA																						CI alone																						HA alone
				Res																						Res																						Res
SNR	Trial No			Ba	Da	Ga	Pa	Ta	Ka	Ma	Na	Fa	Sa	SHa	Va	Za	Ja	stim sum	% correct			SNR	Trial No			Ba	Da	Ga	Pa	Ta	Ka	Ma	Na	Fa	Sa	SHa	Va	Za	Ja	stim sum	% correct			SNR	Trial No			Ba	Da
Quiet	2	Stim	Ba	16	0	0	0	0	0	0	0	2	0	0	2	0	0	20	80			Quiet	2	Stim	Ba	10	0	0	0	0	0	0	1	7	0	0	2	0	0	20	50			Quiet	2	Stim	Ba	6	12
			Da	0	20	0	0	0	0	0	0	0	0	0	0	0	0	20	100						Da	0	17	0	0	0	0	0	2	1	0	0	0	0	0	20	85						Da	0	20
			Ga	0	0	20	0	0	0	0	0	0	0	0	0	0	0	20	100						Ga	2	2	1	0	6	2	2	0	5	0	0	0	0	0	20	5						Ga	1	8
			Pa	0	0	0	15	5	0	0	0	0	0	0	0	0	0	20	75						Pa	0	0	0	18	0	0	0	0	2	0	0	0	0	0	20	90						Pa	1	3
			Ta	0	0	0	1	19	0	0	0	0	0	0	0	0	0	20	95						Ta	0	0	0	11	9	0	0	0	0	0	0	0	0	0	20	45						Ta	0	0
			Ka	0	0	0	0	6	14	0	0	0	0	0	0	0	0	20	70						Ka	0	0	0	13	6	1	0	0	0	0	0	0	0	0	20	5						Ka	0	0
			Ma	0	0	0	0	0	0	20	0	0	0	0	0	0	0	20	100						Ma	0	0	0	0	1	0	18	0	0	1	0	0	0	0	20	90						Ma	7	1
			Na	0	0	0	0	0	0	0	19	0	0	0	1	0	0	20	95						Na	0	0	0	0	0	0	0	20	0	0	0	0	0	0	20	100						Na	0	3
			Fa	0	0	0	0	0	0	0	0	20	0	0	0	0	0	20	100						Fa	0	0	0	0	0	0	0	0	18	0	0	0	2	0	20	90						Fa	0	0
			Sa	0	0	0	0	0	0	0	0	0	18	0	0	2	0	20	90						Sa	0	0	0	0	0	0	0	0	0	18	2	0	0	0	20	90						Sa	0	0
			SHa	0	0	0	0	0	0	0	0	0	1	18	0	1	0	20	90						SHa	0	0	0	0	0	0	0	0	0	2	14	0	4	0	20	70						SHa	0	0
			Va	0	0	0	0	0	0	0	0	17	0	0	3	0	0	20	15						Va	0	0	0	0	6	0	0	0	14	0	0	0	0	0	20	0						Va	3	9
			Za	0	0	0	0	0	0	0	0	0	0	0	0	20	0	20	100						Za	0	0	0	0	0	0	0	0	0	0	0	0	20	0	20	100						Za	0	0
			Ja	0	0	1	0	0	0	0	0	0	0	0	0	4	15	20	75						Ja	0	0	4	0	0	0	0	0	0	0	0	0	6	10	20	50						Ja	0	0
			Res sum	16	20	21	16	30	14	20	19	39	19	18	6	27	15	280	84.6429						Res sum	12	19	5	42	28	3	20	23	47	21	16	2	32	10	280	62.1429						Res sum	18	56
				Res																						Res																						Res
SNR	Trial No			Ba	Da	Ga	Pa	Ta	Ka	Ma	Na	Fa	Sa	SHa	Va	Za	Ja	stim sum	% correct			SNR	Trial No			Ba	Da	Ga	Pa	Ta	Ka	Ma	Na	Fa	Sa	SHa	Va	Za	Ja	stim sum	% correct			SNR	Trial No			Ba	Da
10	2	Stim	Ba	3	14	2	0	0	0	0	0	0	0	0	0	0	1	20	15			10	2	stim	Ba	1	18	0	0	0	0	0	0	1	0	0	0	0	0	20	5			10	2	Stim	Ba	1	14
			Da	0	18	0	0	0	0	0	0	0	0	0	0	1	1	20	90						Da	0	20	0	0	0	0	0	0	0	0	0	0	0	0	20	100						Da	0	16
			Ga	0	4	16	0	0	0	0	0	0	0	0	0	0	0	20	80						Ga	2	17	0	1	0	0	0	0	0	0	0	0	0	0	20	0						Ga	0	18
			Pa	0	0	0	3	17	0	0	0	0	0	0	0	0	0	20	15						Pa	0	2	0	0	16	0	0	1	0	0	0	0	0	1	20	0						Pa	0	6
			Ta	0	0	0	0	20	0	0	0	0	0	0	0	0	0	20	100						Ta	0	0	0	0	19	0	0	0	0	1	0	0	0	0	20	95						Ta	0	0
			Ka	0	1	0	1	9	9	0	0	0	0	0	0	0	0	20	45						Ka	0	4	0	1	13	0	0	1	0	0	0	0	0	1	20	0						Ka	0	0
			Ma	0	0	0	0	0	0	19	1	0	0	0	0	0	0	20	95						Ma	1	1	0	0	0	0	5	6	0	0	0	6	0	1	20	25						Ma	1	3
			Na	0	0	0	0	0	0	0	20	0	0	0	0	0	0	20	100						Na	2	2	0	0	0	0	0	11	0	0	0	1	1	3	20	55						Na	0	3
			Fa	0	0	0	0	0	0	0	0	15	2	2	0	1	0	20	75						Fa	1	0	0	0	1	0	0	0	3	5	2	4	3	1	20	15						Fa	0	0
			Sa	0	0	0	0	0	0	0	0	0	18	1	0	1	0	20	90						Sa	0	0	0	0	0	0	0	0	0	16	3	0	1	0	20	80						Sa	0	0
			SHa	0	0	0	0	0	0	0	0	0	1	17	0	2	0	20	85						SHa	0	0	0	0	0	0	0	0	0	0	20	0	0	0	20	100						SHa	0	0
			Va	1	2	0	0	0	0	0	0	2	0	0	12	3	0	20	60						Va	2	14	1	1	0	0	1	0	0	0	0	0	0	1	20	0						Va	1	12
			Za	0	0	0	0	0	0	0	0	0	0	0	0	19	1	20	95						Za	0	0	0	0	0	0	0	0	0	4	5	0	6	5	20	30						Za	0	0
			Ja	0	0	0	0	0	0	0	0	0	0	0	0	0	20	20	100						Ja	0	0	3	0	0	0	0	0	0	0	7	0	0	10	20	50						Ja	0	0
			Res sum	4	39	18	4	46	9	19	21	17	21	20	12	27	23	280	74.6429						Res sum	9	78	4	3	49	0	6	19	4	26	37	11	11	23	280	39.6429						Res sum	3	72
				Res																						Res																						Res
SNR	Trial No			Ba	Da	Ga	Pa	Ta	Ka	Ma	Na	Fa	Sa	SHa	Va	Za	Ja	stim sum	% correct			SNR	Trial No			Ba	Da	Ga	Pa	Ta	Ka	Ma	Na	Fa	Sa	SHa	Va	Za	Ja	stim sum	% correct			SNR	Trial No			Ba	Da
5	2	Stim	Ba	4	12	1	1	0	0	0	0	0	0	0	1	1	0	20	20			5	2	stim	Ba	2	16	0	0	1	0	0	0	0	1	0	0	0	0	20	10			5	2	Stim	Ba	1	19
			Da	0	19	0	0	0	0	0	0	0	0	0	0	0	1	20	95						Da	0	18	0	0	1	0	0	0	0	0	0	0	0	1	20	90						Da	0	19
			Ga	1	6	10	0	0	0	0	0	2	0	0	1	0	0	20	50						Ga	1	12	0	0	5	0	1	0	0	0	0	0	0	1	20	0						Ga	0	11
			Pa	0	0	0	0	18	0	0	0	1	0	0	0	0	1	20	0						Pa	0	6	0	0	8	0	0	0	0	0	0	0	0	6	20	0						Pa	0	10
			Ta	0	0	0	0	20	0	0	0	0	0	0	0	0	0	20	100						Ta	0	0	2	0	14	0	0	0	0	1	0	0	0	3	20	70						Ta	0	0
			Ka	0	0	0	1	11	7	0	1	0	0	0	0	0	0	20	35						Ka	0	0	1	0	8	1	0	0	0	0	1	1	2	6	20	5						Ka	0	0
			Ma	0	0	0	0	0	0	18	2	0	0	0	0	0	0	20	90						Ma	0	0	0	0	1	0	1	0	2	1	0	5	3	7	20	5						Ma	2	4
			Na	0	0	0	0	0	0	0	20	0	0	0	0	0	0	20	100						Na	0	1	3	0	0	0	0	0	0	0	1	3	1	11	20	0						Na	0	16
			Fa	0	0	0	1	0	0	1	0	13	1	0	2	2	0	20	65						Fa	0	0	0	0	0	0	0	0	4	6	0	4	6	0	20	20						Fa	0	0
			Sa	0	0	0	0	0	0	0	0	0	15	0	0	5	0	20	75						Sa	0	0	0	0	0	0	0	0	0	13	2	0	5	0	20	65						Sa	0	0
			SHa	0	0	0	0	0	0	0	0	0	0	17	0	0	3	20	85						SHa	0	0	0	0	0	0	0	0	0	0	20	0	0	0	20	100						SHa	0	0
			Va	1	2	0	0	0	0	0	0	4	0	0	10	3	0	20	50						Va	0	6	0	0	1	0	1	1	0	0	0	1	1	9	20	5						Va	4	13
			Za	0	0	0	0	0	0	0	0	0	1	1	0	15	3	20	75						Za	0	0	0	0	0	0	0	0	0	2	14	0	2	2	20	10						Za	0	0
			Ja	0	0	2	0	0	0	0	0	0	0	0	0	0	18	20	90						Ja	0	0	0	0	0	0	0	0	0	0	8	0	3	9	20	45						Ja	0	0
			Res sum	6	39	13	3	49	7	19	23	20	17	18	14	26	26	280	66.4286						Res sum	3	59	6	0	39	1	3	1	6	24	46	14	23	55	280	30.3571						Res sum	7	92
[truncated: 14 more columns]

## Sheet: S20
CI+HA																						CI alone																						HA alone
				Res																						Res																						Res
SNR	Trial No			Ba	Da	Ga	Pa	Ta	Ka	Ma	Na	Fa	Sa	SHa	Va	Za	Ja	stim sum	% correct			SNR	Trial No			Ba	Da	Ga	Pa	Ta	Ka	Ma	Na	Fa	Sa	SHa	Va	Za	Ja	stim sum	% correct			SNR	Trial No			Ba	Da
Quiet	2	Stim	Ba	2	2	2	0	1	2	0	0	1	3	4	0	1	2	20	10			Quiet	2	Stim	Ba	3	1	1	3	1	0	0	0	4	3	0	1	1	2	20	15			Quiet	2	Stim	Ba	1	2
			Da	0	9	0	0	0	0	0	0	0	0	0	0	9	2	20	45						Da	0	2	2	0	0	1	0	0	0	1	0	0	10	4	20	10						Da	0	9
			Ga	0	2	6	0	2	0	0	0	0	3	3	0	2	2	20	30						Ga	0	0	4	0	1	0	0	1	2	7	0	1	1	3	20	20						Ga	0	3
			Pa	0	1	0	1	1	0	1	0	0	4	6	0	3	3	20	5						Pa	0	0	2	0	3	0	0	0	1	10	2	0	2	0	20	0						Pa	0	2
			Ta	1	2	0	1	5	0	0	0	0	5	0	0	1	5	20	25						Ta	0	3	2	0	7	3	1	0	0	3	1	0	0	0	20	35						Ta	0	0
			Ka	0	2	2	2	2	0	1	0	0	1	8	0	2	0	20	0						Ka	1	0	2	1	1	14	1	0	0	0	0	0	0	0	20	70						Ka	1	1
			Ma	0	2	1	3	2	1	0	0	1	3	1	0	4	2	20	0						Ma	0	2	4	3	0	4	1	0	2	2	0	0	1	1	20	5						Ma	1	0
			Na	1	1	1	0	2	0	0	2	1	1	0	9	0	2	20	10						Na	0	0	8	0	1	3	0	0	0	0	0	0	3	5	20	0						Na	2	3
			Fa	0	0	0	0	0	0	0	0	0	7	8	0	4	1	20	0						Fa	0	0	0	1	0	0	0	0	2	17	0	0	0	0	20	10						Fa	0	0
			Sa	0	0	0	0	0	1	0	0	0	2	14	0	3	0	20	10						Sa	0	0	0	0	0	0	0	0	0	16	2	0	1	1	20	80						Sa	0	0
			SHa	0	0	0	0	0	0	0	0	0	1	18	0	1	0	20	90						SHa	0	0	0	0	0	0	0	0	0	8	5	0	6	1	20	25						SHa	0	0
			Va	1	5	2	0	0	0	0	0	0	8	4	0	0	0	20	0						Va	0	0	1	0	0	0	0	0	0	17	1	0	1	0	20	0						Va	0	4
			Za	0	0	0	0	0	0	0	0	0	0	0	0	20	0	20	100						Za	0	0	0	0	0	0	0	0	0	2	0	0	18	0	20	90						Za	0	0
			Ja	0	2	1	0	0	0	0	0	0	0	1	0	7	9	20	45						Ja	0	0	1	0	1	1	0	0	0	1	2	0	8	6	20	30						Ja	0	0
			Res sum	5	28	15	7	15	4	2	2	3	38	67	9	57	28	280	26.4286						Res sum	4	8	27	8	15	26	3	1	11	87	13	2	52	23	280	27.8571						Res sum	5	24
				Res																						Res																						Res
SNR	Trial No			Ba	Da	Ga	Pa	Ta	Ka	Ma	Na	Fa	Sa	SHa	Va	Za	Ja	stim sum	% correct			SNR	Trial No			Ba	Da	Ga	Pa	Ta	Ka	Ma	Na	Fa	Sa	SHa	Va	Za	Ja	stim sum	% correct			SNR	Trial No			Ba	Da
10	2	Stim	Ba	0	2	6	0	1	1	1	0	1	1	3	1	1	2	20	0			10	2	stim	Ba	0	0	4	2	0	2	3	0	1	3	1	0	3	1	20	0			10	2	Stim	Ba	0	0
			Da	0	3	2	0	2	0	0	0	1	1	0	2	0	9	20	15						Da	1	0	2	0	3	1	2	1	0	2	2	0	3	3	20	0						Da	0	1
			Ga	0	0	16	0	0	1	0	0	0	1	0	0	2	0	20	80						Ga	0	0	2	2	0	2	1	1	0	6	3	0	3	0	20	10						Ga	2	2
			Pa	0	2	0	1	4	2	0	3	0	0	4	0	2	2	20	5						Pa	0	1	1	2	3	2	1	0	2	5	0	0	2	1	20	10						Pa	0	0
			Ta	0	0	2	0	2	2	0	0	0	4	7	0	3	0	20	10						Ta	2	0	1	1	1	2	0	1	1	4	0	1	3	3	20	5						Ta	0	4
			Ka	0	0	3	3	4	3	0	0	0	1	2	0	1	3	20	15						Ka	0	2	1	0	2	1	2	0	1	4	0	0	5	2	20	5						Ka	0	3
			Ma	0	3	2	0	3	2	1	0	1	1	1	1	4	1	20	5						Ma	0	2	3	0	0	1	1	0	3	3	3	0	1	3	20	5						Ma	0	1
			Na	1	0	0	1	5	3	0	1	2	1	1	5	0	0	20	5						Na	0	3	0	2	1	5	0	1	0	3	1	0	3	1	20	5						Na	0	0
			Fa	0	0	0	0	0	0	0	0	1	8	10	0	1	0	20	5						Fa	2	1	4	3	1	1	1	0	1	1	0	0	3	2	20	5						Fa	1	2
			Sa	0	0	0	0	0	0	0	0	1	5	8	0	6	0	20	25						Sa	1	2	0	1	1	0	3	0	0	3	0	0	7	2	20	15						Sa	0	1
			SHa	0	1	0	0	0	0	0	0	0	1	16	0	2	0	20	80						SHa	1	1	2	0	1	1	2	1	2	3	2	1	1	2	20	10						SHa	1	2
			Va	1	4	4	0	0	1	0	0	1	2	1	0	2	4	20	0						Va	0	5	1	0	3	0	3	1	3	0	0	0	1	3	20	0						Va	0	0
			Za	0	1	1	0	0	0	0	0	0	2	3	0	12	1	20	60						Za	1	2	0	2	0	3	0	0	4	3	1	1	2	1	20	10						Za	0	0
			Ja	0	0	1	0	0	2	0	0	1	2	8	0	3	3	20	15						Ja	0	3	2	0	2	2	0	0	0	4	2	0	2	3	20	15						Ja	1	0
			Res sum	2	16	37	5	21	17	2	4	9	30	64	9	39	25	280	22.8571						Res sum	8	22	23	15	18	23	19	6	18	44	15	3	39	27	280	6.78571						Res sum	5	16
				Res																						Res																						Res
SNR	Trial No			Ba	Da	Ga	Pa	Ta	Ka	Ma	Na	Fa	Sa	SHa	Va	Za	Ja	stim sum	% correct			SNR	Trial No			Ba	Da	Ga	Pa	Ta	Ka	Ma	Na	Fa	Sa	SHa	Va	Za	Ja	stim sum	% correct			SNR	Trial No			Ba	Da
5	2	Stim	Ba	0	1	12	0	0	0	2	0	0	1	1	0	3	0	20	0			5	2	stim	Ba	1	1	0	2	1	0	5	0	2	1	1	1	2	3	20	5			5	2	Stim	Ba	0	3
			Da	0	0	3	0	0	0	0	0	0	4	1	1	1	10	20	0						Da	2	1	2	3	1	2	2	1	0	0	0	0	4	2	20	5						Da	0	0
			Ga	0	0	13	0	1	1	0	0	0	2	1	0	1	1	20	65						Ga	1	1	1	0	0	4	2	0	1	3	3	0	4	0	20	5						Ga	0	0
			Pa	0	2	1	1	3	1	0	0	1	3	5	0	2	1	20	5						Pa	3	3	1	1	0	3	1	0	2	1	2	1	2	0	20	5						Pa	0	1
			Ta	0	1	7	0	3	1	0	0	0	1	5	1	1	0	20	15						Ta	1	2	0	0	4	0	1	1	1	4	2	0	2	2	20	20						Ta	1	2
			Ka	0	0	2	2	3	2	0	0	2	1	5	0	2	1	20	10						Ka	0	0	1	0	2	2	1	1	3	2	4	0	1	3	20	10						Ka	0	2
			Ma	1	3	9	0	1	1	0	0	0	2	0	0	2	1	20	0						Ma	0	0	1	2	2	4	1	0	2	2	1	1	3	1	20	5						Ma	0	2
			Na	0	0	5	0	0	1	2	0	2	2	4	0	3	1	20	0						Na	1	0	1	0	0	2	3	2	3	3	0	0	3	2	20	10						Na	0	0
			Fa	0	1	2	0	0	0	0	0	2	5	10	0	0	0	20	10						Fa	0	2	0	0	1	3	2	0	1	5	4	0	0	2	20	5						Fa	2	0
			Sa	0	1	1	0	2	0	0	0	0	7	7	0	2	0	20	35						Sa	2	2	0	1	0	3	2	1	1	4	1	1	1	1	20	20						Sa	0	3
			SHa	0	1	3	1	0	0	0	1	0	5	8	0	1	0	20	40						SHa	1	2	2	0	1	1	1	2	2	4	1	1	2	0	20	5						SHa	0	3
			Va	1	1	7	1	0	0	2	0	1	4	3	0	0	0	20	0						Va	0	0	3	2	2	3	1	0	2	2	3	0	1	1	20	0						Va	0	2
			Za	0	0	1	0	0	0	0	0	0	4	1	1	13	0	20	65						Za	1	2	2	1	2	0	2	2	0	2	1	2	1	2	20	5						Za	0	1
			Ja	1	0	3	0	0	1	0	1	0	0	10	0	3	1	20	5						Ja	0	0	0	2	2	1	1	1	3	4	0	0	3	3	20	15						Ja	0	1
			Res sum	3	11	69	5	13	8	6	2	8	41	61	3	34	16	280	17.8571						Res sum	13	16	14	14	18	28	25	11	23	37	23	7	29	22	280	8.21429						Res sum	3	20
[truncated: 14 more columns]

## Sheet: S3
CI+HA																						CI alone																						HA alone
				Res																						Res																						Res
SNR	Trial No			Ba	Da	Ga	Pa	Ta	Ka	Ma	Na	Fa	Sa	SHa	Va	Za	Ja	stim sum	% correct			SNR	Trial No			Ba	Da	Ga	Pa	Ta	Ka	Ma	Na	Fa	Sa	SHa	Va	Za	Ja	stim sum	% correct			SNR	Trial No			Ba	Da
Quiet	3	Stim	Ba	18	0	0	0	0	0	0	0	0	0	0	5	0	1	24	75			Quiet	3	Stim	Ba	13	5	1	0	0	0	0	1	0	0	0	6	0	0	26	50			Quiet	3	Stim	Ba	9	0
			Da	0	14	12	0	3	1	0	0	0	0	0	0	0	0	30	46.6667						Da	0	21	6	0	3	0	0	0	0	0	0	0	0	0	30	70						Da	0	4
			Ga	2	2	25	0	0	1	0	0	0	0	0	0	0	0	30	83.3333						Ga	2	3	24	0	0	0	0	0	0	0	0	0	0	0	29	82.7586						Ga	0	2
			Pa	0	0	1	14	2	13	0	0	0	0	0	0	0	0	30	46.6667						Pa	0	0	1	17	0	12	0	0	0	0	0	0	0	0	30	56.6667						Pa	1	0
			Ta	0	0	0	0	27	3	0	0	0	0	0	0	0	0	30	90						Ta	0	0	0	0	28	2	0	0	0	0	0	0	0	0	30	93.3333						Ta	1	0
			Ka	0	0	0	1	1	28	0	0	0	0	0	0	0	0	30	93.3333						Ka	0	0	0	1	0	29	0	0	0	0	0	0	0	0	30	96.6667						Ka	0	0
			Ma	0	0	0	0	0	0	15	11	0	0	0	2	0	0	28	53.5714						Ma	0	0	0	0	0	0	19	7	0	0	0	1	0	0	27	70.3704						Ma	1	0
			Na	0	1	0	0	0	0	2	26	0	0	0	0	0	0	29	89.6552						Na	0	0	2	0	0	0	2	23	0	0	1	0	0	0	28	82.1429						Na	0	0
			Fa	0	0	0	0	0	0	0	0	20	3	0	3	1	0	27	74.0741						Fa	0	0	0	0	0	0	0	0	22	1	0	2	0	0	25	88						Fa	0	0
			Sa	0	0	0	0	0	0	0	0	0	30	0	0	0	0	30	100						Sa	0	0	0	0	0	0	0	0	0	29	0	0	1	0	30	96.6667						Sa	1	0
			SHa	0	0	0	0	0	0	0	0	0	1	29	0	0	0	30	96.6667						SHa	0	0	0	0	0	0	0	0	0	1	29	0	0	0	30	96.6667						SHa	0	0
			Va	0	0	3	0	0	1	1	1	0	0	0	13	3	0	22	59.0909						Va	0	0	3	1	0	0	0	0	3	0	0	6	0	2	15	40						Va	1	0
			Za	0	0	0	0	0	0	0	0	0	1	0	0	27	0	28	96.4286						Za	0	1	0	0	0	0	0	0	0	2	0	0	27	0	30	90						Za	0	0
			Ja	0	1	0	0	2	1	0	0	0	0	2	0	3	17	26	65.3846						Ja	0	0	0	0	4	0	0	0	0	0	1	0	0	22	27	81.4815						Ja	0	2
			Res sum	20	18	41	15	35	48	18	38	20	35	31	23	34	18	394	76.4194						Res sum	15	30	37	19	35	43	21	31	25	33	31	15	28	24	387	78.1967						Res sum	14	8
				Res																						Res																						Res
SNR	Trial No			Ba	Da	Ga	Pa	Ta	Ka	Ma	Na	Fa	Sa	SHa	Va	Za	Ja	stim sum	% correct			SNR	Trial No			Ba	Da	Ga	Pa	Ta	Ka	Ma	Na	Fa	Sa	SHa	Va	Za	Ja	stim sum	% correct			SNR	Trial No			Ba	Da
10	3	Stim	Ba	8	4	3	0	0	0	0	3	1	0	0	8	0	0	27	29.6296			10	3	stim	Ba	11	3	1	1	0	0	1	6	0	0	0	5	0	0	28	39.2857			10	3	Stim	Ba	3	0
			Da	0	24	3	0	2	0	0	0	0	0	0	0	0	0	29	82.7586						Da	0	17	6	0	3	0	0	0	0	1	0	0	0	2	29	58.6207						Da	0	2
			Ga	1	3	25	0	0	1	0	0	0	0	0	0	0	0	30	83.3333						Ga	2	3	23	0	0	0	1	0	0	0	0	0	0	0	29	79.3103						Ga	1	0
			Pa	0	0	1	11	3	12	0	0	2	0	0	1	0	0	30	36.6667						Pa	0	0	1	9	4	10	0	1	4	0	0	0	0	0	29	31.0345						Pa	2	0
			Ta	0	0	0	0	27	2	0	0	0	0	0	0	1	0	30	90						Ta	0	1	0	0	25	3	0	0	0	0	0	0	0	1	30	83.3333						Ta	0	0
			Ka	0	0	0	2	1	27	0	0	0	0	0	0	0	0	30	90						Ka	0	0	0	0	1	29	0	0	0	0	0	0	0	0	30	96.6667						Ka	0	0
			Ma	0	0	1	0	0	0	10	8	1	0	0	6	0	0	26	38.4615						Ma	3	1	0	2	0	0	11	7	0	0	0	3	0	0	27	40.7407						Ma	1	1
			Na	0	3	2	0	0	0	2	20	0	0	0	1	0	0	28	71.4286						Na	1	4	5	0	0	0	3	15	0	0	0	0	0	0	28	53.5714						Na	0	0
			Fa	1	0	0	0	0	0	0	0	22	4	0	1	0	0	28	78.5714						Fa	0	0	0	0	0	0	0	0	21	2	0	3	0	0	26	80.7692						Fa	0	0
			Sa	0	0	0	0	0	0	0	0	0	30	0	0	0	0	30	100						Sa	0	0	0	0	0	0	0	0	0	30	0	0	0	0	30	100						Sa	0	0
			SHa	0	0	0	0	0	0	0	0	0	2	27	0	0	0	29	93.1034						SHa	0	0	0	0	0	0	0	0	0	1	29	0	0	0	30	96.6667						SHa	0	2
			Va	1	0	4	0	0	0	0	0	3	0	0	15	0	0	23	65.2174						Va	2	0	2	0	0	1	1	0	2	0	0	11	1	0	20	55						Va	0	1
			Za	0	1	0	0	0	0	0	0	0	2	0	0	26	0	29	89.6552						Za	0	0	0	0	0	0	0	0	0	3	0	0	26	0	29	89.6552						Za	0	1
			Ja	0	0	0	0	2	0	0	0	0	0	3	0	1	17	23	73.913						Ja	0	0	0	0	1	0	0	0	0	0	3	0	0	21	25	84						Ja	0	0
			Res sum	11	35	39	13	35	42	12	31	29	38	30	32	28	17	392	73.0528						Res sum	19	29	38	12	34	43	17	29	27	37	32	22	27	24	390	70.6182						Res sum	7	7
				Res																						Res																						Res
SNR	Trial No			Ba	Da	Ga	Pa	Ta	Ka	Ma	Na	Fa	Sa	SHa	Va	Za	Ja	stim sum	% correct			SNR	Trial No			Ba	Da	Ga	Pa	Ta	Ka	Ma	Na	Fa	Sa	SHa	Va	Za	Ja	stim sum	% correct			SNR	Trial No			Ba	Da
5	3	Stim	Ba	2	1	3	3	0	0	5	1	1	0	0	6	0	0	22	9.09091			5	3	stim	Ba	8	3	2	0	1	1	1	5	0	0	0	3	0	0	24	33.3333			5	3	Stim	Ba	3	2
			Da	0	18	5	0	6	0	0	0	0	0	0	0	0	0	29	62.069						Da	0	18	4	0	6	0	0	0	0	0	0	0	0	0	28	64.2857						Da	2	2
			Ga	0	5	15	1	0	1	0	0	0	0	0	1	0	0	23	65.2174						Ga	2	4	20	0	0	0	1	2	0	0	0	0	0	0	29	68.9655						Ga	2	0
			Pa	0	0	0	9	7	7	0	1	4	0	0	1	0	0	29	31.0345						Pa	0	0	1	7	4	11	0	0	5	0	0	1	0	0	29	24.1379						Pa	2	2
			Ta	0	1	0	0	29	0	0	0	0	0	0	0	0	0	30	96.6667						Ta	0	2	0	0	28	0	0	0	0	0	0	0	0	0	30	93.3333						Ta	1	1
			Ka	0	0	0	0	2	25	0	1	1	0	0	0	0	0	29	86.2069						Ka	0	0	0	2	3	21	0	0	0	1	0	0	0	0	27	77.7778						Ka	0	0
			Ma	1	0	0	0	1	0	13	8	0	0	0	5	0	0	28	46.4286						Ma	3	2	0	0	0	0	15	5	0	0	0	2	0	0	27	55.5556						Ma	2	1
			Na	0	2	1	0	0	0	2	17	0	0	0	6	0	0	28	60.7143						Na	5	2	5	0	0	0	2	12	0	0	0	0	0	0	26	46.1538						Na	1	1
			Fa	0	0	0	0	0	0	1	1	19	3	0	3	0	0	27	70.3704						Fa	0	0	0	0	0	0	1	1	17	3	0	3	0	0	25	68						Fa	0	1
			Sa	0	0	0	0	0	0	0	0	0	30	0	0	0	0	30	100						Sa	0	0	0	0	0	0	0	0	0	28	0	0	2	0	30	93.3333						Sa	1	1
			SHa	0	0	0	0	0	0	0	0	0	1	29	0	0	0	30	96.6667						SHa	0	0	0	0	0	0	0	0	0	2	27	0	0	0	29	93.1034						SHa	1	0
			Va	0	1	1	0	0	1	2	0	0	0	0	18	1	0	24	75						Va	4	2	2	1	0	0	1	1	0	0	0	9	0	0	20	45						Va	0	3
			Za	0	1	0	0	0	0	0	0	1	4	0	0	22	0	28	78.5714						Za	0	1	0	0	0	0	0	0	0	10	0	0	18	0	29	62.069						Za	1	2
			Ja	0	0	0	0	1	0	0	0	0	0	3	0	2	14	20	70						Ja	0	0	0	0	2	0	0	0	0	0	1	0	0	17	20	85						Ja	1	0
			Res sum	3	29	25	13	46	34	23	29	26	38	32	40	25	14	377	67.7169						Res sum	22	34	34	10	44	33	21	26	22	44	28	18	20	17	373	65.0035						Res sum	17	16
Consonants include Tha and Cha
CI+HA																						CI alone																						HA alone
				Res																						Res																						Res
SNR	Trial No			Ba	Da	Ga	Pa	Ta	Ka	Ma	Na	Fa	Sa	SHa	Va	Za	Tha	Cha	Ja	stim sum	% correct	SNR	Trial No			Ba	Da	Ga	Pa	Ta	Ka	Ma	Na	Fa	Sa	SHa	Va	Za	Tha	Cha	Ja	stim sum	% correct	SNR	Trial No			Ba	Da
Quiet	3	Stim	Ba	18	0	0	0	0	0	0	0	0	0	0	5	0	6	0	1	30	60	Quiet	3	Stim	Ba	13	5	1	0	0	0	0	1	0	0	0	6	0	4	0	0	30	43.3333	Quiet	3	Stim	Ba	9	0
			Da	0	14	12	0	3	1	0	0	0	0	0	0	0	0	0	0	30	46.6667				Da	0	21	6	0	3	0	0	0	0	0	0	0	0	0	0	0	30	70				Da	0	4
			Ga	2	2	25	0	0	1	0	0	0	0	0	0	0	0	0	0	30	83.3333				Ga	2	3	24	0	0	0	0	0	0	0	0	0	0	1	0	0	30	80				Ga	0	2
			Pa	0	0	1	14	2	13	0	0	0	0	0	0	0	0	0	0	30	46.6667				Pa	0	0	1	17	0	12	0	0	0	0	0	0	0	0	0	0	30	56.6667				Pa	1	0
			Ta	0	0	0	0	27	3	0	0	0	0	0	0	0	0	0	0	30	90				Ta	0	0	0	0	28	2	0	0	0	0	0	0	0	0	0	0	30	93.3333				Ta	1	0
			Ka	0	0	0	1	1	28	0	0	0	0	0	0	0	0	0	0	30	93.3333				Ka	0	0	0	1	0	29	0	0	0	0	0	0	0	0	0	0	30	96.6667				Ka	0	0
			Ma	0	0	0	0	0	0	15	11	0	0	0	2	0	2	0	0	30	50				Ma	0	0	0	0	0	0	19	7	0	0	0	1	0	3	0	0	30	63.3333				Ma	1	0
			Na	0	1	0	0	0	0	2	26	0	0	0	0	0	1	0	0	30	86.6667				Na	0	0	2	0	0	0	2	23	0	0	1	0	0	2	0	0	30	76.6667				Na	0	0
			Fa	0	0	0	0	0	0	0	0	20	3	0	3	1	3	0	0	30	66.6667				Fa	0	0	0	0	0	0	0	0	22	1	0	2	0	5	0	0	30	73.3333				Fa	0	0
			Sa	0	0	0	0	0	0	0	0	0	30	0	0	0	0	0	0	30	100				Sa	0	0	0	0	0	0	0	0	0	29	0	0	1	0	0	0	30	96.6667				Sa	1	0
			SHa	0	0	0	0	0	0	0	0	0	1	29	0	0	0	0	0	30	96.6667				SHa	0	0	0	0	0	0	0	0	0	1	29	0	0	0	0	0	30	96.6667				SHa	0	0
			Va	0	0	3	0	0	1	1	1	0	0	0	13	3	8	0	0	30	43.3333				Va	0	0	3	1	0	0	0	0	3	0	0	6	0	15	0	2	30	20				Va	1	0
			Za	0	0	0	0	0	0	0	0	0	1	0	0	27	2	0	0	30	90				Za	0	1	0	0	0	0	0	0	0	2	0	0	27	0	0	0	30	90				Za	0	0
			Tha	0	0	0	0	0	0	0	3	0	0	0	6	2	19	0	0	30	6.66667				Tha	0	0	1	0	0	0	0	5	0	0	0	1	2	21	0	0	30	6.66667				Tha	2	0
			Cha	0	0	0	0	2	0	0	0	0	0	0	0	0	0	27	1	30	0				Cha	0	0	0	0	0	0	0	0	0	0	0	0	0	1	28	1	30	0				Cha	0	0
			Ja	0	1	0	0	2	1	0	0	0	0	2	0	3	0	4	17	30	56.6667				Ja	0	0	0	0	4	0	0	0	0	0	1	0	0	0	3	22	30	73.3333				Ja	0	2
			Res sum	20	18	41	15	37	48	18	41	20	35	31	29	36	41	31	19	480	72.619				Res sum	15	30	38	19	35	43	21	36	25	33	31	16	30	52	31	25	480	74.0476				Res sum	16	8
CI+HA																						CI+HA																						CI+HA
				Res																						Res																						Res
SNR	Trial No			Ba	Da	Ga	Pa	Ta	Ka	Ma	Na	Fa	Sa	SHa	Va	Za	Tha	Cha	Ja	stim sum	% correct	SNR	Trial No			Ba	Da	Ga	Pa	Ta	Ka	Ma	Na	Fa	Sa	SHa	Va	Za	Tha	Cha	Ja	stim sum	% correct	SNR	Trial No			Ba	Da
10	3	Stim	Ba	8	4	3	0	0	0	0	3	1	0	0	8	0	3	0	0	30	26.6667	10	3	Stim	Ba	11	3	1	1	0	0	1	6	0	0	0	5	0	2	0	0	30	36.6667	10	3	Stim	Ba	3	0
			Da	0	24	3	0	2	0	0	0	0	0	0	0	0	1	0	0	30	80				Da	0	17	6	0	3	0	0	0	0	1	0	0	0	1	0	2	30	56.6667				Da	0	2
			Ga	1	3	25	0	0	1	0	0	0	0	0	0	0	0	0	0	30	83.3333				Ga	2	3	23	0	0	0	1	0	0	0	0	0	0	1	0	0	30	76.6667				Ga	1	0
			Pa	0	0	1	11	3	12	0	0	2	0	0	1	0	0	0	0	30	36.6667				Pa	0	0	1	9	4	10	0	1	4	0	0	0	0	0	1	0	30	30				Pa	2	0
			Ta	0	0	0	0	27	2	0	0	0	0	0	0	1	0	0	0	30	90				Ta	0	1	0	0	25	3	0	0	0	0	0	0	0	0	0	1	30	83.3333				Ta	0	0
			Ka	0	0	0	2	1	27	0	0	0	0	0	0	0	0	0	0	30	90				Ka	0	0	0	0	1	29	0	0	0	0	0	0	0	0	0	0	30	96.6667				Ka	0	0
			Ma	0	0	1	0	0	0	10	8	1	0	0	6	0	4	0	0	30	33.3333				Ma	3	1	0	2	0	0	11	7	0	0	0	3	0	3	0	0	30	36.6667				Ma	1	1
			Na	0	3	2	0	0	0	2	20	0	0	0	1	0	2	0	0	30	66.6667				Na	1	4	5	0	0	0	3	15	0	0	0	0	0	2	0	0	30	50				Na	0	0
			Fa	1	0	0	0	0	0	0	0	22	4	0	1	0	2	0	0	30	73.3333				Fa	0	0	0	0	0	0	0	0	21	2	0	3	0	4	0	0	30	70				Fa	0	0
			Sa	0	0	0	0	0	0	0	0	0	30	0	0	0	0	0	0	30	100				Sa	0	0	0	0	0	0	0	0	0	30	0	0	0	0	0	0	30	100				Sa	0	0
			SHa	0	0	0	0	0	0	0	0	0	2	27	0	0	0	1	0	30	90				SHa	0	0	0	0	0	0	0	0	0	1	29	0	0	0	0	0	30	96.6667				SHa	0	2
			Va	1	0	4	0	0	0	0	0	3	0	0	15	0	7	0	0	30	50				Va	2	0	2	0	0	1	1	0	2	0	0	11	1	10	0	0	30	36.6667				Va	0	1
			Za	0	1	0	0	0	0	0	0	0	2	0	0	26	1	0	0	30	86.6667				Za	0	0	0	0	0	0	0	0	0	3	0	0	26	1	0	0	30	86.6667				Za	0	1
			Tha	0	0	1	0	0	0	0	6	0	0	0	9	1	13	0	0	30	3.33333				Tha	0	1	1	0	0	0	0	9	0	0	0	7	0	12	0	0	30	0				Tha	0	1
			Cha	0	0	0	0	1	0	0	0	0	0	0	0	0	0	27	2	30	0				Cha	0	0	0	0	1	0	0	0	0	0	0	0	0	0	26	3	30	0				Cha	0	0
			Ja	0	0	0	0	2	0	0	0	0	0	3	0	1	0	7	17	30	56.6667				Ja	0	0	0	0	1	0	0	0	0	0	3	0	0	0	5	21	30	70				Ja	0	0
			Res sum	11	35	40	13	36	42	12	37	29	38	30	41	29	33	35	19	480	69.0476				Res sum	19	30	39	12	35	43	17	38	27	37	32	29	27	36	32	27	480	66.1905				Res sum	7	8
CI+HA																						CI+HA																						CI+HA
				Res																						Res																						Res
SNR	Trial No			Ba	Da	Ga	Pa	Ta	Ka	Ma	Na	Fa	Sa	SHa	Va	Za	Tha	Cha	Ja	stim sum	% correct	SNR	Trial No			Ba	Da	Ga	Pa	Ta	Ka	Ma	Na	Fa	Sa	SHa	Va	Za	Tha	Cha	Ja	stim sum	% correct	SNR	Trial No			Ba	Da
5	3	Stim	Ba	2	1	3	3	0	0	5	1	1	0	0	6	0	8	0	0	30	6.66667	5	3	Stim	Ba	8	3	2	0	1	1	1	5	0	0	0	3	0	6	0	0	30	26.6667	5	3	Stim	Ba	3	2
			Da	0	18	5	0	6	0	0	0	0	0	0	0	0	1	0	0	30	60				Da	0	18	4	0	6	0	0	0	0	0	0	0	0	2	0	0	30	60				Da	2	2
			Ga	0	5	15	1	0	1	0	0	0	0	0	1	0	7	0	0	30	50				Ga	2	4	20	0	0	0	1	2	0	0	0	0	0	1	0	0	30	66.6667				Ga	2	0
			Pa	0	0	0	9	7	7	0	1	4	0	0	1	0	1	0	0	30	30				Pa	0	0	1	7	4	11	0	0	5	0	0	1	0	1	0	0	30	23.3333				Pa	2	2
			Ta	0	1	0	0	29	0	0	0	0	0	0	0	0	0	0	0	30	96.6667				Ta	0	2	0	0	28	0	0	0	0	0	0	0	0	0	0	0	30	93.3333				Ta	1	1
			Ka	0	0	0	0	2	25	0	1	1	0	0	0	0	0	1	0	30	83.3333				Ka	0	0	0	2	3	21	0	0	0	1	0	0	0	2	1	0	30	70				Ka	0	0
			Ma	1	0	0	0	1	0	13	8	0	0	0	5	0	2	0	0	30	43.3333				Ma	3	2	0	0	0	0	15	5	0	0	0	2	0	3	0	0	30	50				Ma	2	1
			Na	0	2	1	0	0	0	2	17	0	0	0	6	0	2	0	0	30	56.6667				Na	5	2	5	0	0	0	2	12	0	0	0	0	0	4	0	0	30	40				Na	1	1
			Fa	0	0	0	0	0	0	1	1	19	3	0	3	0	3	0	0	30	63.3333				Fa	0	0	0	0	0	0	1	1	17	3	0	3	0	5	0	0	30	56.6667				Fa	0	1
			Sa	0	0	0	0	0	0	0	0	0	30	0	0	0	0	0	0	30	100				Sa	0	0	0	0	0	0	0	0	0	28	0	0	2	0	0	0	30	93.3333				Sa	1	1
			SHa	0	0	0	0	0	0	0	0	0	1	29	0	0	0	0	0	30	96.6667				SHa	0	0	0	0	0	0	0	0	0	2	27	0	0	0	1	0	30	90				SHa	1	0
			Va	0	1	1	0	0	1	2	0	0	0	0	18	1	6	0	0	30	60				Va	4	2	2	1	0	0	1	1	0	0	0	9	0	10	0	0	30	30				Va	0	3
			Za	0	1	0	0	0	0	0	0	1	4	0	0	22	2	0	0	30	73.3333				Za	0	1	0	0	0	0	0	0	0	10	0	0	18	1	0	0	30	60				Za	1	2
			Tha	0	2	2	0	0	0	1	4	0	0	0	10	0	11	0	0	30	0				Tha	5	1	1	0	1	0	0	7	0	0	0	6	0	8	0	1	30	0				Tha	2	1
			Cha	0	0	0	0	0	0	0	0	0	1	0	0	0	0	26	3	30	0				Cha	0	0	0	0	0	0	0	0	0	0	0	0	0	0	26	4	30	0				Cha	0	0
			Ja	0	0	0	0	1	0	0	0	0	0	3	0	2	0	10	14	30	46.6667				Ja	0	0	0	0	2	0	0	0	0	0	1	0	0	0	10	17	30	56.6667				Ja	1	0
			Res sum	3	31	27	13	46	34	24	33	26	39	32	50	25	43	37	17	480	61.9048				Res sum	27	35	35	10	45	33	21	33	22	44	28	24	20	43	38	22	480	58.3333				Res sum	19	17
[truncated: 16 more columns]

## Sheet: S4
CI+HA																						CI alone																						HA alone
				Res																						Res																						Res
SNR	Trial No			Ba	Da	Ga	Pa	Ta	Ka	Ma	Na	Fa	Sa	SHa	Va	Za	Ja	stim sum	% correct			SNR	Trial No			Ba	Da	Ga	Pa	Ta	Ka	Ma	Na	Fa	Sa	SHa	Va	Za	Ja	stim sum	% correct			SNR	Trial No			Ba	Da
Quiet	3	Stim	Ba	29	0	0	0	0	0	0	0	0	0	0	1	0	0	30	96.6667			Quiet	3	Stim	Ba	30	0	0	0	0	0	0	0	0	0	0	0	0	0	30	100			Quiet	3	Stim	Ba	19	1
			Da	0	22	5	0	1	0	0	0	0	0	0	0	0	2	30	73.3333						Da	0	27	0	0	1	0	0	0	0	0	0	0	0	2	30	90						Da	8	2
			Ga	0	0	30	0	0	0	0	0	0	0	0	0	0	0	30	100						Ga	0	0	30	0	0	0	0	0	0	0	0	0	0	0	30	100						Ga	5	6
			Pa	0	0	0	27	0	3	0	0	0	0	0	0	0	0	30	90						Pa	0	0	0	29	1	0	0	0	0	0	0	0	0	0	30	96.6667						Pa	0	0
			Ta	0	0	0	0	30	0	0	0	0	0	0	0	0	0	30	100						Ta	0	0	0	0	30	0	0	0	0	0	0	0	0	0	30	100						Ta	1	0
			Ka	0	0	0	0	0	29	0	0	0	0	0	0	0	0	29	100						Ka	0	0	0	0	0	22	0	0	0	0	0	0	0	0	22	100						Ka	0	0
			Ma	0	0	0	0	0	0	30	0	0	0	0	0	0	0	30	100						Ma	0	0	0	0	0	0	27	3	0	0	0	0	0	0	30	90						Ma	7	0
			Na	0	0	0	0	0	0	1	29	0	0	0	0	0	0	30	96.6667						Na	0	0	0	0	0	0	1	29	0	0	0	0	0	0	30	96.6667						Na	5	0
			Fa	0	0	0	0	0	0	0	0	27	2	0	0	0	0	29	93.1034						Fa	0	0	0	0	0	0	0	0	24	4	0	0	0	0	28	85.7143						Fa	5	1
			Sa	0	0	0	0	0	0	0	0	0	30	0	0	0	0	30	100						Sa	0	0	0	0	0	0	0	0	0	30	0	0	0	0	30	100						Sa	8	4
			SHa	0	0	0	0	0	0	0	0	0	0	30	0	0	0	30	100						SHa	0	0	0	0	0	0	0	0	0	0	30	0	0	0	30	100						SHa	1	1
			Va	0	0	0	0	0	0	0	0	3	0	0	24	0	0	27	88.8889						Va	0	0	0	0	0	0	0	0	4	0	0	19	0	0	23	82.6087						Va	11	0
			Za	0	0	0	0	0	0	0	0	0	0	0	0	30	0	30	100						Za	0	0	0	0	0	0	0	0	0	0	0	0	30	0	30	100						Za	4	6
			Ja	0	0	1	0	0	0	0	0	0	0	1	0	3	25	30	83.3333						Ja	0	0	0	0	0	0	0	0	0	0	2	0	0	28	30	93.3333						Ja	3	4
			Res sum	29	22	36	27	31	32	31	29	30	32	31	25	33	27	415	94.428						Res sum	30	27	30	29	32	22	28	32	28	34	32	19	30	30	403	95.3564						Res sum	77	25
				Res																						Res																						Res
SNR	Trial No			Ba	Da	Ga	Pa	Ta	Ka	Ma	Na	Fa	Sa	SHa	Va	Za	Ja	stim sum	% correct			SNR	Trial No			Ba	Da	Ga	Pa	Ta	Ka	Ma	Na	Fa	Sa	SHa	Va	Za	Ja	stim sum	% correct			SNR	Trial No			Ba	Da
10	3	Stim	Ba	22	1	0	0	0	0	5	0	0	0	0	2	0	0	30	73.3333			10	3	stim	Ba	17	2	0	0	0	0	5	0	0	0	0	2	0	0	26	65.3846			10	3	Stim	Ba	22	0
			Da	0	24	3	0	0	0	0	0	0	0	0	0	0	3	30	80						Da	0	23	3	0	0	0	0	0	0	0	0	0	0	4	30	76.6667						Da	15	2
			Ga	0	1	27	0	0	0	0	2	0	0	0	0	0	0	30	90						Ga	0	3	25	0	0	0	0	2	0	0	0	0	0	0	30	83.3333						Ga	8	7
			Pa	1	0	0	25	1	1	1	0	0	0	0	1	0	0	30	83.3333						Pa	0	0	0	24	2	0	2	0	0	0	0	1	0	0	29	82.7586						Pa	3	0
			Ta	0	0	0	0	29	0	0	0	0	0	0	0	0	0	29	100						Ta	0	0	0	0	30	0	0	0	0	0	0	0	0	0	30	100						Ta	3	1
			Ka	0	0	0	0	0	29	0	0	0	0	0	0	0	0	29	100						Ka	0	0	0	1	0	28	0	0	0	0	0	0	0	0	29	96.5517						Ka	0	0
			Ma	0	0	0	0	0	0	25	3	0	0	0	0	0	0	28	89.2857						Ma	0	0	0	0	0	0	25	5	0	0	0	0	0	0	30	83.3333						Ma	13	0
			Na	0	0	0	0	0	0	2	28	0	0	0	0	0	0	30	93.3333						Na	0	0	0	0	0	0	0	30	0	0	0	0	0	0	30	100						Na	4	1
			Fa	2	0	0	0	0	0	0	0	21	3	0	2	0	0	28	75						Fa	1	0	0	0	0	0	0	0	22	2	0	2	0	0	27	81.4815						Fa	2	0
			Sa	0	0	0	0	0	1	0	0	0	26	0	0	3	0	30	86.6667						Sa	0	0	0	0	0	0	0	0	0	24	0	0	6	0	30	80						Sa	4	2
			SHa	0	0	0	0	0	0	0	0	0	0	30	0	0	0	30	100						SHa	0	0	0	0	0	0	0	0	0	0	30	0	0	0	30	100						SHa	0	0
			Va	3	0	0	0	0	0	3	0	0	0	0	17	0	0	23	73.913						Va	2	0	2	1	0	0	1	1	1	0	0	13	0	0	21	61.9048						Va	10	0
			Za	0	0	0	0	0	0	0	0	0	0	0	0	30	0	30	100						Za	0	0	0	0	0	0	0	0	0	0	0	0	30	0	30	100						Za	8	4
			Ja	0	0	1	0	0	0	0	0	0	1	2	0	0	25	29	86.2069						Ja	0	0	1	0	0	0	0	0	0	0	2	0	1	24	28	85.7143						Ja	4	5
			Res sum	28	26	31	25	30	31	36	33	21	30	32	22	33	28	406	87.9337						Res sum	20	28	31	26	32	28	33	38	23	26	32	18	37	28	400	85.5092						Res sum	96	22
				Res																						Res																						Res
SNR	Trial No			Ba	Da	Ga	Pa	Ta	Ka	Ma	Na	Fa	Sa	SHa	Va	Za	Ja	stim sum	% correct			SNR	Trial No			Ba	Da	Ga	Pa	Ta	Ka	Ma	Na	Fa	Sa	SHa	Va	Za	Ja	stim sum	% correct			SNR	Trial No			Ba	Da
5	3	Stim	Ba	14	0	0	0	0	0	9	0	0	0	0	5	0	0	28	50			5	3	stim	Ba	10	1	0	1	0	0	11	4	0	0	0	1	0	0	28	35.7143			5	3	Stim	Ba	16	0
			Da	0	21	5	0	0	0	0	0	0	0	0	0	0	3	29	72.4138						Da	0	21	6	0	0	0	0	1	0	0	0	0	0	2	30	70						Da	10	3
			Ga	0	2	22	0	0	0	0	3	0	0	0	0	0	1	28	78.5714						Ga	0	2	22	1	0	0	0	5	0	0	0	0	0	0	30	73.3333						Ga	8	2
			Pa	0	0	1	19	3	1	4	0	0	0	0	1	0	0	29	65.5172						Pa	0	0	0	22	2	2	3	0	0	0	0	0	0	0	29	75.8621						Pa	1	0
			Ta	0	1	0	0	27	0	0	0	0	0	0	0	0	0	28	96.4286						Ta	0	2	0	0	28	0	0	0	0	0	0	0	0	0	30	93.3333						Ta	2	0
			Ka	1	0	2	0	0	24	2	1	0	0	0	0	0	0	30	80						Ka	1	0	0	0	0	26	1	1	0	0	0	0	0	0	29	89.6552						Ka	1	0
			Ma	0	0	1	0	0	0	23	4	0	0	0	0	0	0	28	82.1429						Ma	0	0	0	0	0	0	26	2	0	0	0	0	0	0	28	92.8571						Ma	7	0
			Na	0	1	0	0	0	0	1	28	0	0	0	0	0	0	30	93.3333						Na	0	0	0	1	0	0	0	29	0	0	0	0	0	0	30	96.6667						Na	4	1
			Fa	4	0	0	0	0	0	2	0	14	1	0	6	0	0	27	51.8519						Fa	2	0	0	1	0	0	6	0	14	2	0	3	0	0	28	50						Fa	5	2
			Sa	0	0	0	0	0	0	0	0	0	24	0	0	6	0	30	80						Sa	0	0	0	0	0	0	0	0	0	22	0	0	8	0	30	73.3333						Sa	7	0
			SHa	0	0	0	0	0	0	0	0	0	0	27	0	0	1	28	96.4286						SHa	0	0	0	0	0	0	0	0	0	0	29	0	0	0	29	100						SHa	1	1
			Va	7	0	0	1	0	0	5	1	0	0	0	7	0	0	21	33.3333						Va	5	0	2	3	1	0	8	1	1	0	0	4	0	0	25	16						Va	7	0
			Za	0	1	0	0	0	0	0	0	0	0	0	1	28	0	30	93.3333						Za	0	1	0	0	0	0	0	0	0	1	0	0	27	0	29	93.1034						Za	6	3
			Ja	0	0	2	0	0	0	0	0	0	0	0	0	3	24	29	82.7586						Ja	0	0	1	0	0	0	0	0	0	0	0	0	3	24	28	85.7143						Ja	3	4
			Res sum	26	26	33	20	30	25	46	37	14	25	27	20	37	29	395	75.4366						Res sum	18	27	31	29	31	28	55	43	15	25	29	8	38	26	403	74.6838						Res sum	78	16
Consonants include Tha and Cha
CI+HA																						CI alone																						HA alone
				Res																						Res																						Res
SNR	Trial No			Ba	Da	Ga	Pa	Ta	Ka	Ma	Na	Fa	Sa	SHa	Va	Za	Tha	Cha	Ja	stim sum	% correct	SNR	Trial No			Ba	Da	Ga	Pa	Ta	Ka	Ma	Na	Fa	Sa	SHa	Va	Za	Tha	Cha	Ja	stim sum	% correct	SNR	Trial No			Ba	Da
Quiet	3	Stim	Ba	29	0	0	0	0	0	0	0	0	0	0	1	0	0	0	0	30	96.6667	Quiet	3	Stim	Ba	30	0	0	0	0	0	0	0	0	0	0	0	0	0	0	0	30	100	Quiet	3	Stim	Ba	19	1
			Da	0	22	5	0	1	0	0	0	0	0	0	0	0	0	0	2	30	73.3333				Da	0	27	0	0	1	0	0	0	0	0	0	0	0	0	0	2	30	90				Da	8	2
			Ga	0	0	30	0	0	0	0	0	0	0	0	0	0	0	0	0	30	100				Ga	0	0	30	0	0	0	0	0	0	0	0	0	0	0	0	0	30	100				Ga	5	6
			Pa	0	0	0	27	0	3	0	0	0	0	0	0	0	0	0	0	30	90				Pa	0	0	0	29	1	0	0	0	0	0	0	0	0	0	0	0	30	96.6667				Pa	0	0
			Ta	0	0	0	0	30	0	0	0	0	0	0	0	0	0	0	0	30	100				Ta	0	0	0	0	30	0	0	0	0	0	0	0	0	0	0	0	30	100				Ta	1	0
			Ka	0	0	0	0	0	29	0	0	0	0	0	0	0	0	1	0	30	96.6667				Ka	0	0	0	0	0	22	0	0	0	0	0	0	0	0	8	0	30	73.3333				Ka	0	0
			Ma	0	0	0	0	0	0	30	0	0	0	0	0	0	0	0	0	30	100				Ma	0	0	0	0	0	0	27	3	0	0	0	0	0	0	0	0	30	90				Ma	7	0
			Na	0	0	0	0	0	0	1	29	0	0	0	0	0	0	0	0	30	96.6667				Na	0	0	0	0	0	0	1	29	0	0	0	0	0	0	0	0	30	96.6667				Na	5	0
			Fa	0	0	0	0	0	0	0	0	27	2	0	0	0	1	0	0	30	90				Fa	0	0	0	0	0	0	0	0	24	4	0	0	0	2	0	0	30	80				Fa	5	1
			Sa	0	0	0	0	0	0	0	0	0	30	0	0	0	0	0	0	30	100				Sa	0	0	0	0	0	0	0	0	0	30	0	0	0	0	0	0	30	100				Sa	8	4
			SHa	0	0	0	0	0	0	0	0	0	0	30	0	0	0	0	0	30	100				SHa	0	0	0	0	0	0	0	0	0	0	30	0	0	0	0	0	30	100				SHa	1	1
			Va	0	0	0	0	0	0	0	0	3	0	0	24	0	3	0	0	30	80				Va	0	0	0	0	0	0	0	0	4	0	0	19	0	7	0	0	30	63.3333				Va	11	0
			Za	0	0	0	0	0	0	0	0	0	0	0	0	30	0	0	0	30	100				Za	0	0	0	0	0	0	0	0	0	0	0	0	30	0	0	0	30	100				Za	4	6
			Tha	0	0	0	0	1	0	0	0	0	0	0	4	0	25	0	0	30	0				Tha	0	0	0	0	2	0	0	0	0	0	0	1	0	27	0	0	30	0				Tha	7	2
			Cha	0	0	1	0	0	0	0	0	0	0	1	0	0	0	25	3	30	0				Cha	0	0	0	0	0	0	0	0	0	0	0	0	0	0	25	5	30	0				Cha	0	0
			Ja	0	0	1	0	0	0	0	0	0	0	1	0	3	0	0	25	30	83.3333				Ja	0	0	0	0	0	0	0	0	0	0	2	0	0	0	0	28	30	93.3333				Ja	3	4
			Res sum	29	22	37	27	32	32	31	29	30	32	32	29	33	29	26	30	480	93.3333				Res sum	30	27	30	29	34	22	28	32	28	34	32	20	30	36	33	35	480	91.6667				Res sum	84	27
CI+HA																						CI+HA																						CI+HA
				Res																						Res																						Res
SNR	Trial No			Ba	Da	Ga	Pa	Ta	Ka	Ma	Na	Fa	Sa	SHa	Va	Za	Tha	Cha	Ja	stim sum	% correct	SNR	Trial No			Ba	Da	Ga	Pa	Ta	Ka	Ma	Na	Fa	Sa	SHa	Va	Za	Tha	Cha	Ja	stim sum	% correct	SNR	Trial No			Ba	Da
10	3	Stim	Ba	22	1	0	0	0	0	5	0	0	0	0	2	0	0	0	0	30	73.3333	10	3	Stim	Ba	17	2	0	0	0	0	5	0	0	0	0	2	0	4	0	0	30	56.6667	10	3	Stim	Ba	22	0
			Da	0	24	3	0	0	0	0	0	0	0	0	0	0	0	0	3	30	80				Da	0	23	3	0	0	0	0	0	0	0	0	0	0	0	0	4	30	76.6667				Da	15	2
			Ga	0	1	27	0	0	0	0	2	0	0	0	0	0	0	0	0	30	90				Ga	0	3	25	0	0	0	0	2	0	0	0	0	0	0	0	0	30	83.3333				Ga	8	7
			Pa	1	0	0	25	1	1	1	0	0	0	0	1	0	0	0	0	30	83.3333				Pa	0	0	0	24	2	0	2	0	0	0	0	1	0	0	1	0	30	80				Pa	3	0
			Ta	0	0	0	0	29	0	0	0	0	0	0	0	0	0	1	0	30	96.6667				Ta	0	0	0	0	30	0	0	0	0	0	0	0	0	0	0	0	30	100				Ta	3	1
			Ka	0	0	0	0	0	29	0	0	0	0	0	0	0	0	1	0	30	96.6667				Ka	0	0	0	1	0	28	0	0	0	0	0	0	0	0	1	0	30	93.3333				Ka	0	0
			Ma	0	0	0	0	0	0	25	3	0	0	0	0	0	2	0	0	30	83.3333				Ma	0	0	0	0	0	0	25	5	0	0	0	0	0	0	0	0	30	83.3333				Ma	13	0
			Na	0	0	0	0	0	0	2	28	0	0	0	0	0	0	0	0	30	93.3333				Na	0	0	0	0	0	0	0	30	0	0	0	0	0	0	0	0	30	100				Na	4	1
			Fa	2	0	0	0	0	0	0	0	21	3	0	2	0	2	0	0	30	70				Fa	1	0	0	0	0	0	0	0	22	2	0	2	0	3	0	0	30	73.3333				Fa	2	0
			Sa	0	0	0	0	0	1	0	0	0	26	0	0	3	0	0	0	30	86.6667				Sa	0	0	0	0	0	0	0	0	0	24	0	0	6	0	0	0	30	80				Sa	4	2
			SHa	0	0	0	0	0	0	0	0	0	0	30	0	0	0	0	0	30	100				SHa	0	0	0	0	0	0	0	0	0	0	30	0	0	0	0	0	30	100				SHa	0	0
			Va	3	0	0	0	0	0	3	0	0	0	0	17	0	7	0	0	30	56.6667				Va	2	0	2	1	0	0	1	1	1	0	0	13	0	9	0	0	30	43.3333				Va	10	0
			Za	0	0	0	0	0	0	0	0	0	0	0	0	30	0	0	0	30	100				Za	0	0	0	0	0	0	0	0	0	0	0	0	30	0	0	0	30	100				Za	8	4
			Tha	1	0	1	0	0	0	0	9	0	0	0	4	0	15	0	0	30	0				Tha	0	1	0	0	0	0	0	10	0	0	0	4	0	15	0	0	30	0				Tha	8	2
			Cha	0	0	0	0	0	0	0	0	0	0	0	0	0	0	17	13	30	0				Cha	0	0	0	0	0	0	0	0	0	0	0	0	0	0	18	12	30	0				Cha	2	1
			Ja	0	0	1	0	0	0	0	0	0	1	2	0	0	0	1	25	30	83.3333				Ja	0	0	1	0	0	0	0	0	0	0	2	0	1	0	2	24	30	80				Ja	4	5
			Res sum	29	26	32	25	30	31	36	42	21	30	32	26	33	26	20	41	480	85.2381				Res sum	20	29	31	26	32	28	33	48	23	26	32	22	37	31	22	40	480	82.1429				Res sum	106	25
CI+HA																						CI+HA																						CI+HA
				Res																						Res																						Res
SNR	Trial No			Ba	Da	Ga	Pa	Ta	Ka	Ma	Na	Fa	Sa	SHa	Va	Za	Tha	Cha	Ja	stim sum	% correct	SNR	Trial No			Ba	Da	Ga	Pa	Ta	Ka	Ma	Na	Fa	Sa	SHa	Va	Za	Tha	Cha	Ja	stim sum	% correct	SNR	Trial No			Ba	Da
5	3	Stim	Ba	14	0	0	0	0	0	9	0	0	0	0	5	0	2	0	0	30	46.6667	5	3	Stim	Ba	10	1	0	1	0	0	11	4	0	0	0	1	0	2	0	0	30	33.3333	5	3	Stim	Ba	16	0
			Da	0	21	5	0	0	0	0	0	0	0	0	0	0	1	0	3	30	70				Da	0	21	6	0	0	0	0	1	0	0	0	0	0	0	0	2	30	70				Da	10	3
			Ga	0	2	22	0	0	0	0	3	0	0	0	0	0	2	0	1	30	73.3333				Ga	0	2	22	1	0	0	0	5	0	0	0	0	0	0	0	0	30	73.3333				Ga	8	2
			Pa	0	0	1	19	3	1	4	0	0	0	0	1	0	0	1	0	30	63.3333				Pa	0	0	0	22	2	2	3	0	0	0	0	0	0	0	1	0	30	73.3333				Pa	1	0
			Ta	0	1	0	0	27	0	0	0	0	0	0	0	0	0	2	0	30	90				Ta	0	2	0	0	28	0	0	0	0	0	0	0	0	0	0	0	30	93.3333				Ta	2	0
			Ka	1	0	2	0	0	24	2	1	0	0	0	0	0	0	0	0	30	80				Ka	1	0	0	0	0	26	1	1	0	0	0	0	0	0	1	0	30	86.6667				Ka	1	0
			Ma	0	0	1	0	0	0	23	4	0	0	0	0	0	2	0	0	30	76.6667				Ma	0	0	0	0	0	0	26	2	0	0	0	0	0	2	0	0	30	86.6667				Ma	7	0
			Na	0	1	0	0	0	0	1	28	0	0	0	0	0	0	0	0	30	93.3333				Na	0	0	0	1	0	0	0	29	0	0	0	0	0	0	0	0	30	96.6667				Na	4	1
			Fa	4	0	0	0	0	0	2	0	14	1	0	6	0	3	0	0	30	46.6667				Fa	2	0	0	1	0	0	6	0	14	2	0	3	0	2	0	0	30	46.6667				Fa	5	2
			Sa	0	0	0	0	0	0	0	0	0	24	0	0	6	0	0	0	30	80				Sa	0	0	0	0	0	0	0	0	0	22	0	0	8	0	0	0	30	73.3333				Sa	7	0
			SHa	0	0	0	0	0	0	0	0	0	0	27	0	0	0	2	1	30	90				SHa	0	0	0	0	0	0	0	0	0	0	29	0	0	0	1	0	30	96.6667				SHa	1	1
			Va	7	0	0	1	0	0	5	1	0	0	0	7	0	9	0	0	30	23.3333				Va	5	0	2	3	1	0	8	1	1	0	0	4	0	5	0	0	30	13.3333				Va	7	0
			Za	0	1	0	0	0	0	0	0	0	0	0	1	28	0	0	0	30	93.3333				Za	0	1	0	0	0	0	0	0	0	1	0	0	27	1	0	0	30	90				Za	6	3
			Tha	1	0	3	0	0	0	0	13	0	0	0	3	0	10	0	0	30	0				Tha	1	0	1	1	0	0	0	15	0	0	0	5	0	7	0	0	30	0				Tha	4	1
			Cha	0	0	1	0	0	0	0	0	0	0	0	0	0	0	15	14	30	0				Cha	0	0	0	0	0	0	0	0	0	0	1	0	0	0	16	13	30	0				Cha	3	0
			Ja	0	0	2	0	0	0	0	0	0	0	0	0	3	0	1	24	30	80				Ja	0	0	1	0	0	0	0	0	0	0	0	0	3	0	2	24	30	80				Ja	3	4
			Res sum	27	26	37	20	30	25	46	50	14	25	27	23	37	29	21	43	480	71.9048				Res sum	19	27	32	30	31	28	55	58	15	25	30	13	38	19	21	39	480	72.381				Res sum	85	17
[truncated: 16 more columns]

[truncated: 14 more sheets: S5, S7, S9, S10, S11, S12, S13, S15, S16, S21, S22, PooledCM_GBA, PooledCM_LBA, PooledCM_all]
